# Supplementary material for: A late Paleocene probable metatherian (?deltatheroidan) survivor of the Cretaceous mass extinction
Source: Sci Rep. 2016 Dec 7;6:38547. doi: 10.1038/srep38547 (PMC5141426; doi:10.1038/srep38547)
Supplement: Supplementary Dataset 1 [file srep38547-s2.txt]

xread
156 54
Amphitherium	0020000110?000??0??0?000??00???0??00???0000000000000?000010200100000000000000000001010010?0?000?0???????????????????????????????????????????????????????????
Peramus	0012000??10000000012000000010000??00???0000100100001000000000?0???0000?021001???????????????????????????????????????????????????????????????????????????????
Vincelestes	3002102100000000002200010021000000010001110100000001000000011?1??0100000011000000000000101000000000000000000000000000000000000000000000000000?00000000000000
Aegialodon	????0??????????????????????????????????????????01001?0000?00????????????????????????????????????????????????????????????????????????????????????????????????
Kielantherium	1??1000???????1000[0 1]210002201100110010001????0?[0 1]01001000000001?0??????0???1000???????????????????????????????????????????????????????????????????????????????
Potamotelses	????00????????00112200002101010000021001???????0110101000?011???????????????????????????????????????????????????????????????????????????????????????????????
Comanchea	????0?????????112?220111210100000?130001????????????????????????????????????????????????????????????????????????????????????????????????????????????????????
Slaughteria	001?0????????????????????????????????????????0110101?1010?01????????????????1???????????????????????????????????????????????????????????????????????????????
Trinititherium	????0??????????????????????????0???[2 3]???????????01101?1000?01????????????????????????????????????????????????????????????????????????????????????????????????
Kermackia	?0??00????????111?[0 1]000002101000000121001??????12110101000?020?1?????????????????????????????????????????????????????????????????????????????????????????????
Picopsis	????01????????013?20010020020001000100[0 1]1???????0?[0 1]0?????0?02????????????????????????????????????????????????????????????????????????????????????????????????
Holoclemensia	?01201??????0?110121001112110100101300010?????121111010010121???????????????????????????????????????????????????????????????????????????????????????????????
Pappotherium	???10?????????110010000122011100101200010??????11101?1010?01????????????????????????????????????????????????????????????????????????????????????????????????
Deltatheridium	200102111120001101120000221100011012000111110000100101010000111?1110011011111111010010000100000?10?????????21???1?1[0 1]0121?1221201101000?00?00??212110011200??
Deltatheroides	2001021??1?0001100120000221100011012000111?100001001010100001?1???1??1???1111?1?010???????0?????????????????????????????????????????????????????????????????
Tsagandelta	2??10[1 2]1????????????????????????1???????????110?11001??010?001?0???10?1?011111???????????????????????????????????????????????????????????????????????????????
Oklatheridium	???102????????11011[0 2]0000221100011012??011??????11101?1010000????????????????????????????????????????????????????????????????????????????????????????????????
Sulestes	2001021??10?0011011200002211000110120001111110011101010100001?0???10?1??11[0 1]11?1??11??000????0????0????????????????????????22?20110??00??0?0?????1110?1120???
Atokatheridium	???[1 2]02????????11001200002211000110121001???????01001?0010000????????????????????????????????????????????????????????????????????????????????????????????????
Nanocuris	???1011???????110??200002211000110[0 1]21001???11??01101000100001?1??????1???111????????????????????????????????????????????????????????????????????????????????
Gurlin	20010211112000111010020112220101102300010????????????????????????????????????111010010000100110011??0010100221211110012113???2??110100?0?1?11?21?111????0000
Pariadens	???102????????012?1000112221010111130101???????112[1 2]2021100100???????????????????????????????????????????????????????????????????????????????????????????????
Kokopellia	2001011???????101?[0 1]20000221101001123?101??0110011211121000010?0???1??1???111????????????????????????????????????????????????????????????????????????????????
Falepetrus	????1?????????013?2??0002?11010011230111????????????????????????????????????????????????????????????????????????????????????????????????????????????????????
Zygiocuspis	????0?????????104????1002221110011231101????????????????????????????????????????????????????????????????????????????????????????????????????????????????????
Anchistodelphys	???1011???????11101000[0 1][0 1]2222010011231101???????11212121001020???????????????????????????????????????????????????????????????????????????????????????????????
Iugomortiferum	????11????????001??200002221010011231101???????11212021010020???????????????????????????????????????????????????????????????????????????????????????????????
Aenigmadelphys	20?1011???????11202000012211110011231101?????001111212101?000???????????????????????????????????????????????????????????????????????????????????????????????
Didelphodon	2121021??1?00011201[0 2]0201222201011024110101?110021222021110100?0??111111011111?????1????????01??????????????22???11100101?2121201110100?011110?212110?10201??
Eodelphis	21210211?1?00011201202002222010110231101011110021212021110100?0??111111011111?????????????001???????????????????111001[1 2]1??????????????00???[1 2]??[1 2]1?????????1??
Pediomys	2001011????00011300000[0 1]222220100112411010??11001122202111002010???1111?[0 1]11111????1?????????0111?1?????1????22??????????[1 2]?2121201100100??100[1 2]??[1 2]12110?11200??
Albertatherium	???101????????11101000[0 1]122211100112311010??????11212?2111?12????????????????????????????????????????????????????????????????????????????????????????????????
Alphadon	2001011??1?00011101000112221110011231101?001000112120211100201011111011011111?????1????????01???????????????????????????????????????????????????????????????
Turgidodon	2101111????00011101000112221010011231101???1?0011212?21110020?0???????????????????1????????????????????????22??????????1??121201100?00?0010[1 2]??[1 2]121100?121???
Glasbius	2001101????00011101000[0 1]2222[1 2]0100112411111??111011222021110121?1???????????111???????????????????????????????????????????????????????????????????????????????
Asiatherium	2021011??1100011[1 2]001000222110100112300110???00011212021010020?0???10010111111??1?10010100100111010??0??????2[0 1 2]1[1 2]?1110?1211?????0?10010000???[1 2]?2?0?110011?????
Mayulestes	2001011001200011101100012222010110231001001110011122111010010?0?????????????11111101100001000110100100?00?021111111011?10113?20?1010000000111?1??1111112?001
Borhyaenids	2001021111[1 2]00011101000002222010110221001011110011112111110000?0??1100110111111111101100111000001101110100?0221111110012101131201101000100101102[1 2]211111120010
Pucadelphys	2001011001200011100102112122111010241101001110011222121010120?0???11011011111111010011000100011010?100100?02111111101111011212011000000000101?2?2111111210?1
Andinodelphys	20010110012000111000021122221110102311010011?0011222111110120?0???110??01??1?111010111???1001110??1100110??2[1 2]111111011[1 2]10112?20?100[0 1]00?001?01???211111?2?0??
Jaskhadelphys	????01????????11101002112221111110131101????????????????????????????????????????????????????????????????????????????????????????????????????????????????????
Marmosa	200101100120001120020211122211101003110100110101122202011002010111111111111101110111111001001110111100110102211111101111111212011120001000120021211001121011
Didelphis	200101100120001120020211112211101003110100110101122202011002010111111111111101110111111011001110111100110102211111101111111212011120001000120021211001121010
Dasyurids	20010111110000112012021022221110100301011111000112220211110201011111111111110111[0 1]101111011001111001100110102211111101121111212011120001010120222211001121011
Dromiciops	2021011011000011201201002222010010041101100100011212020111021?01111111101111110101111110010011100111001001022121111011211313?21?1020000000?2022221100012101?
Prokennalestes	0012000??0110211100010011201000011130001000000011101110010020?0???0000?021001???011???????0?0?????????0????11???1????????101010010[1 2]200?00100??[0 1]100000?0010??
Bobolestes	0012000???????11110111002201000011230001000101111111110010020?0????001?021001???????????????????????????????????????????????????????????????????????????????
Asioryctes	1012001010021211400101002201000011230101000000021111110010020?0???00010021111101011010101011001010011100??023120110101120103?2111022110101000112?100001[0 1]1001
Kennalestes	1012001?1002121140011100220100001123011101000002111111001002000??00001?021111?01011010?0100100101001110???02312?110?011201?3021110221101??000112?100001[0 1]100?
Zalambdalestes	1012001120021211402201002111010001230101110100221221010010120?0???000[0 1]010111110101001001000100[0 1]0110111000?023120110[1 2]01[1 2]20113021110221101010001111100001[0 1]1001
Aspanlestes	0012000??01102114000110021110100112311110??1?112121101001012000???00000021111?0??1????????0??????????????????????????????10201011???00????0????10110??100???
Leptictids	101200112102121140220100211101001124011101010122121111001012000000100111211101010111110110110010101111001112212011120111011302111022000101010012100011111011
Gurbanodelta	???101????????11101200002211100110121001???????01001?0010002????????????????????????????????????????????????????????????????????????????????????????????????
Lotheridium	200102111120001111120000221100010002000111111000100101010000110?1110011011111?11010010000100000000??????????????1110?1?1??22?????????000?????????????????001
;
cnames
{0 Number_of_premolars five four three less_than_three;
{1 Premolar_cusp_form sharp,_uninflated inflated,_with_apical_wear_strongly_developed;
{2 Tall,_trenchant_premolar in_last_premolar_position in_penultimate_premolar_position absent;
{3 Number_of_molars more_than_four four three;
{4 Molar_cusp_form sharp,_gracile inflated,_robust;
{5 Size_of_molars_increasing_posteriorly absent moderate_posterior_increase marked_posterior_increase;
{6 Number_of_postcanine_tooth_families eight_or_more seven less_than_seven;
{7 Number_of_upper_incisors five less_than_five;
{8 First_upper_incisor enlarged,_anteriorly_projecting,_separated_from_I2_by_small_diastema subequal_or_smaller_than_remaining_incisors,_without_diastema lost;
{9 Number_of_roots_on_upper_canine two one;
{10 First_upper_premolar erect,_without_diastema erect,_with_a_short_diastema procumbent,_separated_by_diastema;
{11 Penultimate_upper_premolar_protocone absent small_lingual_bulge with_an_enlarged_basin;
{12 Number_of_roots_on_penultimate_upper_premolar two three;
{13 Last_upper_premolar simple complex,_with_small_protocone molariform;
{14 Upper_molar_shape as_long_as_wide,_or_longer wider_than_long;
{15 Upper_molar_outline_in_occlusal_view _approach_isosceles_triangle does_not__approach_isosceles_triangle;
{16 Stylar_shelf uniform_in_width,_50%_or_more_of_total_transverse_width uniform_in_width,_but_less_than_50%_of_total_transverse_width slightly_reduced_labial_to_paracone _strongly_reduced_labial_to_paracone strongly_reduced_or_absent;
{17 Metastylar_area_on_penultimate_upper_molar large reduced;
{18 Deep_ectoflexus present_only_on_penultimate_molar on_penultimate_and_preceding_molar strongly_reduced_or_absent;
{19 Stylar_cusp_A distinct,_but_smaller_than_B subequal_to_larger_than_B very_small_to_indistinct;
{20 Preparastyle absent present;
{21 Stylar_cusp_B_size_relative_to_paracone smaller_but_distinct vestigial_to_absent subequal;
{22 Stylar_cusp_C absent present;
{23 Stylar_cusp_D absent smaller_or_subequal_to_B larger_than_B;
{24 Stylar_cusp_E directly_lingual_to_D_or_D_position distal_to_D small_to_indistinct;
{25 Preparacingulum absent interrupted_between_stylar_margin_and_paraconule continuous;
{26 Metacone_size_relative_to_paracone noticeably_smaller slightly_smaller subequal_to_larger;
{27 Metacone_position_relative_to_paracone labial approximately_at_same_level lingual;
{28 Metacone_and_paracone_shape conical subtriangular,_with_labial_face_flat;
{29 Metacone_and_paracone_bases adjoined separated;
{30 Centrocrista straight V-shaped;
{31 Salient_postmetacrista weakly_developed strongly_developed,_with_paraconid_enlarged_and_metaconid_reduced_on_lower_molars;
{32 Preprotocrista does_not__extend_labially_past_base_of_paracone_(double_rank_prevallum/postvallid_shearing) _extend_labially_past_base_of_paracone_(double_rank_prevallum/postvallid_shearing);
{33 Postprotocrista does_not__extend_labially_past_base_of_metacone_(double_rank_prevallum/postvallid_shearing) _extend_labially_past_base_of_metacone_(double_rank_prevallum/postvallid_shearing);
{34 Conules absent small,_without_cristae strong,_labially_placed,_with_wing-like_cristae;
{35 Protocone_on_upper_molars lacking small,_without_trigon_basin small,_with_distinct_trigon_basin _somewhat_expanded_anteroposteriorly with_posterior_portion_expanded;
{36 Procumbent_protocone absent present;
{37 Protocone_height low tall,_approaching_para-_and/_or_metacone_height;
{38 Protocingula absent pre-_and/or_postcingulum_present;
{39 Lingual_root_position supporting_paracone supporting_trigon;
{40 Last_upper_molar_width_relative_to_penultimate_upper_molar subequal smaller;
{41 Number_of_lower_incisors four less_than_four;
{42 Staggered_lower_incisor absent present;
{43 Roots_on_lower_canine biradiculated uniradiculated;
{44 First_lower_premolar oriented_in_line_with_jaw_axis oblique;
{45 Second_lower_premolar smaller_than_third_premolar larger;
{46 Last_lower_premolar simple complex,_with_a_partial_trigonid_and/or_talonid molariform;
{47 Trigonid_configuration open,_with_paraconid_anteromedial more_acute,_with_paraconid_more_posteriorly_placed anteroposteriorly_compressed;
{48 Lower_molar_talonid small_heel multicuspidated_basin;
{49 Talonid_width_relative_to_trigonid very_narrow,_subequal_to_base_of_metaconid,_developed_lingually narrower subequal_to_wider;
{50 Lower_molar_cristid_obliqua incomplete,_with_distal_metacristid_present complete,_attaching_below_notch_in_metacristid complete,_labially_placed,_at_base_of_protoconid;
{51 Hypoconulid absent in_posteromedial_position lingually_placed_and_"twinned"_with_entoconid;
{52 Hypoconulid_of_last_molar short_and_erect tall_and_sharply_recurved;
{53 Entoconid absent smaller_than subequal_to_larger_than_hypoconid_and/or_hypoconulid;
{54 Labial_postcingulid absent present;
{55 Paraconid_and_metaconid metaconid_at_extreme_lingual_margin aligned;
{56 Metacristid_orientation_to_lower_jaw_axis oblique transverse;
{57 First_lower_molar_paraconid,_low_and_confluent_with_precingulid absent present;
{58 Protoconid_height tallest_cusp_on_trigonid subequal_to_para-_and/or_metaconid;
{59 Paraconid_height_relative_to_metaconid taller subequal shorter;
{60 Last_lower_molar_size_relative_to_penultimate_lower_molar subequal smaller_or_lost;
{61 Rotation_of_last_lower_molar_during_eruption absent present;
{62 Space_between_last_lower_molar_and_coronoid_process present absent;
{63 Deciduous_incisors present absent;
{64 Deciduous_canine present absent;
{65 Replacement_of_dP1/dp1_and_dP2/dp2 present absent;
{66 Masseteric_fossa restricted_dorsally_by_crest_reaching_condyle extended_ventrally_to_lower_margin_of_dentary;
{67 Posterior_shelf_of_masseteric_fossa absent present;
{68 Convex_ventral_margin_behind_tooth_row_continuous_to_condyle absent present;
{69 Labial_mandibular_foramen present absent;
{70 Condyle_shape ovoid cylindrical;
{71 Condyle_position_relative_to_tooth_row above very_high;
{72 Lower_jaw_angle posteriorly_directed medially_inflected posteroventrally_directed;
{73 Mandibular_foramen below posterior_to_anterior_edge_of_coronoid_process;
{74 Meckelian_groove present absent;
{75 "Coronoid"_facet present absent;
{76 Two_large_mental_foramen,_one_under_second_and_third_premolar_and_the_other_under_first_and_second_molar absent present;
{77 Septomaxilla present absent;
{78 Premaxilla,_palatal_process does_not does_reach_nearly_or_to_canine_alveolus;
{79 Premaxilla,_facial_process does_not does_reach_the_nasal;
{80 Lateral_margin_of_paracanine_fossa formed_by_maxilla maxilla_and_premaxilla;
{81 Exit(s)_of_infraorbital_canal multiple single;
{82 Flaring_of_cheeks_behind_infraorbital_foramen,_as_seen_in_ventral_view present absent;
{83 Naso-frontal_suture_with_medial_process_of_frontals_wedged_between_nasals present absent;
{84 Nasal_foramina present absent;
{85 Frontal-maxillary_contact absent present;
{86 Lacrimal_tubercle present absent;
{87 Lacrimal_foramen_exposed_on_face present absent;
{88 Lacrimal_foramen_number double single;
{89 Preorbital_length_relative_to_postorbital_length two-thirds_or_more less_than_two-thirds;
{90 Maxillary-jugal_contact_bifurcated absent present;
{91 Zygomatic_arch stout delicate;
{92 Palatal_vacuities absent present;
{93 Palatal_expansion_behind_last_molar absent present;
{94 Postpalatine_torus absent present;
{95 Palate_and_basicranium_at_same_level,_connected_by_broad_choanal_ridges absent present;
{96 Minor_palatine_(postpalatine)_foramen small large,_with_thin,_posterior_bony_bridge;
{97 Palatine_reaches_infraorbital_canal present absent;
{98 Pterygoids_contact_on_midline present absent;
{99 Pterygopalatine_crests present absent;
{100 Ectopterygoid_process_of_alisphenoid absent present;
{101 Optic_foramen absent present;
{102 Orbitotemporal_canal present absent;
{103 Transverse_canal absent present;
{104 Carotid_foramen within_basisphenoid between_basisphenoid_and_petrosal;
{105 Dorsum_sellae tall low;
{106 Alisphenoid_canal absent present;
{107 Anterior_lamina_exposure_on_lateral_braincase_wall present rudimentary absent;
{108 Cavum_epiptericum floored_by_petrosal petrosal_and_alisphenoid primarily_or_exclusively_by_alisphenoid primarily_open_as_piriform_fenestra;
{109 Exit_for_maxillary_nerve_relative_to_alisphenoid behind within_or_in_front;
{110 Foramen_ovale_composition in_petrosal_(anterior_lamina) between_petrosal_and_alisphenoid in_alisphenoid_or_between_alisphenoid_and_squamosal;
{111 Foramen_ovale on_lateral_wall_of_braincase on_ventral_surface_of_skull;
{112 Squama_of_squamosal absent present;
{113 Position_of_jaw_articulation_relative_to_fenestra_vestibuli at_same_level in_front;
{114 Glenoid_fossa_shape concave,_open_anteriorly trough-like;
{115 Glenoid_process_of_jugal present,_with_articular_facet present,_without_facet absent;
{116 Glenoid_process_of_alisphenoid absent present;
{117 Postglenoid_process absent present;
{118 Postglenoid-suprameatal_vascular_system absent present,_below_squamosal_crest present,_above_squamosal_crest;
{119 Postglenoid_foramen absent present,_behind_postglenoid_process present,_medial_to_postglenoid_process;
{120 Alisphenoid_tympanic_process absent present;
{121 Epitympanic_wing_medial_to_promontorium absent flat undulated _or_confluent_with_bulla;
{122 Tympanic_aperture_of_hiatus_Fallopii in_roof_through_petrosal at_anterior_edge_of_petrosal absent;
{123 Prootic_canal long_and_vertical short_and_vertical short_and_horizontal _or_absent;
{124 Position_of_sulcus_for_anterior_distributary_of_transverse_sinus_relative_to_subarcuate_fossa anterolateral posterolateral;
{125 Lateral_flange parallels_length_of_promontorium restricted_to_posterolateral_corner greatly_reduced_or_absent;
{126 Stapedial_ratio rounded,_less_than_1.8 elliptical,_more_than_1.8;
{127 Complete_wall_separating_cavum_supracochleare_from_cavum_epiptericum absent present;
{128 Coiling_of_cochlea less_than_360? 360?_or_greater;
{129 Rostral_tympanic_process_of_petrosal,_on_posteromedial_aspect_of_promontorium absent_or_low_ridge tall_ridge,_occasionally_contacting_ectotympanic;
{130 Paroccipital_process_(sensu_Wible_and_Hopson,_1993)_orientation_and_shape vertical slanted,_projecting_anteroventrally_as_flange_towards_back_of_promontorium indistinct_to_absent;
{131 Caudal_tympanic_process_of_petrosal_development tall_wall_behind_postpromontorial_recess tall_wall_decreasing_in_height_markedly_medially notched_between_stylomastoid_notch_and_jugular_foramen;
{132 Crista_interfenestralis_and_caudal_tympanic_process_of_the_petrosal_connected_by_curved_ridge absent present;
{133 "Tympanic_process" absent present;
{134 Tall_paracondylar_("paroccipital")_process_of_exoccipital_(sensu_Evans_and_Christensen,_1979) absent present;
{135 Rear_margin_of_auditory_region marked_by_a_steep_wall extended_onto_a_flat_surface;
{136 Fossa_incudis continuous_with separated_from _epitympanic_recess;
{137 Epitympanic_recess with_small_contribution_to_posterolateral_wall_by_squamosal with_extensive_contribution_to_lateral_wall_by_squamosal;
{138 Stapedius_fossa twice_the_size_of_fenestra_vestibuli small_and_shallow;
{139 Hypotympanic_sinus absent formed_by_squamosal,_petrosal,_and_alisphenoid formed_by_alisphenoid_and_petrosal;
{140 Medial_process_of_squamosal_in_tympanic_cavity absent present;
{141 Ectotympanic ring-like fusiform expanded;
{142 Foramina_for_temporal_rami on_petrosal on_parietal_and/or_squama_of_squamosal absent;
{143 Posttemporal_canal large small absent;
{144 Foramen_for_ramus_superior_of_stapedial_artery on_petrosal on_petrosal-squamosal_suture absent;
{145 Transpromontorial_sulcus present absent;
{146 Sulcus_for_stapedial_artery present absent;
{147 Deep_groove_for_internal_carotid_artery_excavated_on_anterior_pole_of_promontorium absent present;
{148 Jugular_foramen_size_relative_to_fenestra_cochleae subequal larger;
{149 Jugular_foramen confluent_with separated_from _opening_for_inferior_petrosal_sinus;
{150 Inferior_petrosal_sinus intrapetrosal between_petrosal,_basisphenoid,_and_basioccipital endocranial;
{151 Ascending_canal intramural intracranial absent;
{152 Internal_acoustic_meatus deep,_with_thick_prefacial_commissure shallow,_with_thin_prefacial_commissure;
{153 Mastoid-squamosal_fusion absent present;
{154 Interparietal absent present;
{155 Dorsal_margin_of_foramen_magnum formed_by_exoccipitals by_exoccipitals_and_supraoccipital;
;
ccode	+ 0 3 6 11 13 34 35 46 49 50 115 *;
proc /;
comments 0
;
