# Supplementary material for: A late Paleocene probable metatherian (?deltatheroidan) survivor of the Cretaceous mass extinction
Source: Sci Rep. 2016 Dec 7;6:38547. doi: 10.1038/srep38547 (PMC5141426; doi:10.1038/srep38547)
Supplement: Supplementary Dataset 2 [file srep38547-s3.txt]

xread
446 104
Thrinaxodon	000000000000000000000000000?0?0?0?01000??????0?00000????00????00?????0000000??0????????????????00?????????????????????????0??000?????????????0000000000????00?0?0000001?0??000000010000000000?0?00000?0000000000000000000000????000000??000000000000000000000?00000000000000?0000000011000000??000000000?00????????0000??000??00?0?00?000?0000010?1000000??0????0?00?00??0?0?0000000000000000000000000000000000…
Massetognathus	000001000000000001000000000?0?0?0001000????????20000????20????00?????0000000???????????????????00?????????????????????????0??011?????????????0000000000????00?0?000000100??00??????000000??0?0?????0?????00????0000000000000????10???0??00000?????0????00??????????????????????????????????????0???0??00?00????????1000??000??00?0?00?000?000001001000000??0????0?00?00??0?0?1010000000000000100000000000030000…
Probainognathus	000000000000000001000000000?000?0001000????????00000????00????00?????0000000??0????????????????00?????????????????????????0??000?????????????0000000000????00?0?000000??0??00??????010000??0?0?0???0?????00??????????0????0?????10???0??000?0?????0????00??????????????????????????????????????????0??00?00?????0??1000??000??00?0?00?000?000001001100000??0????0?00?00??0?0?001000000?000000100000000000000000…
Tritylodontids	000001000000000000000000010?000?3000200????????20?00??2?21????24?????0000000???????????????????00?00????????????1??????0??033023?????????????3300002?2???0000?2?10??11201000000000?010000000000000000000000000000000[0 1]1000000????2000010?000000000000000000000?000000000000000000000001?000?0?00000000000?00?0???0?01111??1000000?00000000?000001000000100??000000?00000?0100?0021000000000000100000000[0 1]…
Pachygenelus	0000000000000100000000000000000?2000010??????1?00000????00????00?????0000000?000???????????????00?????????????????????????0??000?????????????3300001000??0000?1?2000001?1??00000?0??10??0000100?00000?00000000000000010000001000210001????00?000000????00??????????????????????????????????????????0000000100?0?0?01111??1?00000?0000?000?000001011000000??000000?00010000?1?0021001100000000100000000100000101…
Adelobasileus	????????????????????????????????????????????????????????0??????0?????0000000?000??????????????????????????????????????????????00????????????????????????????????????????????0?????????????????????????????????????????????????????????????0?????????????????????????????????????????????????????????00000?????????0221100?????0000001?11??101000010010000???00000000010000?10?????????0???????????0??0?0?000???…
Sinoconodon	000000100000000000000000001101000000010?????01100000?00000????00?20??0[0 2]000001000???0000???0????00?00???0????????0??????0??000000?0?0??????00000000000003311220200000001????1000??0?01????00100000000000000000000000001000000?????????????????00000?0??00???????????????????????????????????????????000000010000?00022110010000000000101110101000000000100?0000000000010001010102100110000000010000010010100…
Morganucodon	000010100000000000000000002[0 1]010000000100000000100000?00000?0??11?20??20000020000???0000???0????00?40???0????????0??????0??00001100?0??????000[0 1][0 1]0000000000[2 3][1 2]000000001101????0000000??111?00??1???00100?00000?0000000001000000????2100010???00001000010?000?000?00000000000000000000000??0???????0??00000010100[0 1][0 1]?0002311112010000000010111010100011010011100100000000010001010002100…
Megazostrodon	0000100000000000000000000020020010000100000000000000?00000?0??12?20??20000020000???0000???0????00?40???0????????0??????0??00001100?0??????00011000000000011000000001001????2?00000?011100???????0?100000000?000000000100000??0??2100010?00000010000?000000000?00000000000?00??0??0?0?1?00000000000000?0010100???0002311012010?00000010111010000011?1001110?10000000001000101?00210?21???0??001?000010?1??000101…
Haldanodon	0000011000100010001000000021010010000100000000100001?10000?0??11?20??20032000000???0000???0????00?11???0????????0??????0??03201100?0??????00010000000012200000000001100????00?????????????????????100001000?00?00000120000?0???????????????000?0000?0??0???????????????????????????????????????0???000001020011?000231100201000000001?1210100?001????01010010000000001000101000????21000???00??00002011?1000101…
Castorocauda	00?00110001???1?000000000021010010000100???0??10000?010000?0??11?2???20032000?00????000???0????????????????????????????????0?01100?0??????0001?00????01?00??0??0??01100?????0??????000000???????????????????????000012000000000011000000000000000001010000000????0000000000000000??00?0?0?0000001100???010??????????????????????????????????????????????????????????????????????????????1100010000?????????0???…
Hadrocodium	1??2?130010?40211000000000200100200?0100000101000000?0?000?0??12?20???0000000000???0000???0????00?00???0????????0??????0??00001100?0??????00000000001003344430000001101?????0?????????????????????????????????????????????0?????????????????????????????????????????????????????????????????????????10000020101?000231112301000000001?111010?100110210101101000000000100?1010??????21?0??????1????02012?1030101…
Shuotherium	0010110??0000021??000?00?0????0?0001010??????1111111??0013?200120100?132321001110000100???0????11?110020000?0??0000000?0100120221100??0100111????????????3?????0????????????0??????????????????????????????????????????????????????????????????????????????????????????????????????????????????????????????????????????????????????????????????????????????????????????????????????????????????????????????????…
Pseudotribos	0?10011000?0001???00??????2101010001110?0???011111?1110013?200120100?13232100111000?100???0????11?110020000?0??0000000?0100120221100??01001111??0??1010003310000??01100?????0?????101?00?0010001???????????0????0???12000000????211???00000?10?000000?0????????????????????????????????????????0???0???????????????????????????????????????????????????????????????????????????????????????????????????????????…
Asfaltomylos	0012112110000021??0022000021310120010????????11011?????013?2??13??13?0210000?111022141100011112???????????????????????????01?02211?1102??0000??????????????????0???????????????????????????????????????????????????????????????????????????????????????????????????????????????????????????????????????????????????????????????????????????????????????????????????????????????????????????????????????????????…
Ambondro	?????1???00????1????????0?????0???0?0????????12131110??013?2??130?1330012100?111022241120?11112???????????????????????????01?02211?1102010000??????????????????0???????????????????????????????????????????????????????????????????????????????????????????????????????????????????????????????????????????????????????????????????????????????????????????????????????????????????????????????????????????????…
Ausktribosphenos	0010012010000021??002200002??1012001010??????1213111011013?2??130213300121000221022141220032123???????????????????????????03?02221?1112111000????????????3????00???????????????????????????????????????????????????????????????????????????????????????????????????????????????????????????????????????????????????????????????????????????????????????????????????????????????????????????????????????????????…
Bishops	01?10120100?0021??0022000021310120010?0??????12131?1011013?2??130213300121001221022141220032123???????????????????????????03?02221?1112111000???????????03??0?00????????????0??????????????????????????????????????????????????????????????????????????????????????????????????????????????????????????????????????????????????????????????????????????????????????????????????????????????????????????????????…
Teinolophos	1100212010013021??0022000?21310120010????????????????????3?2??13111120012010?222042231210?02?23????????????????????????????3?02221?2113102000??????????????????????????????????????????????????????????????????????????????????????????????????????????????????????????????????????????????????????????????????????????????????????????????????????????????????????????????????????????????????????????????????…
Steropodon	011001???0??00?1???????????????????10??????????????????013?2??131111200121100222042231210?02?23???????????????????????????03?02221?2113102000????????????3??3??????????????????????????????????????????????????????????????????????????????????????????????????????????????????????????????????????????????????????????????????????????????????????????????????????????????????????????????????????????????????…
Obdurodon	11?2?1201001302110112200012131112111010??????1013100???013?2??131111200120100222042231210?02?2320?1??????????????0????????03302221?211310200054????2?2?333443??0????1???????0???????????????????????????????????????????????????21???1????11???????????????????????????????????????????????????????100002110110?000231111?????0000001?111?1101001112101110?100000000000?00?0????????1?0???????????03012?10000?4…
Ornithorhynchus	11?2?1001001302110112200012131112111[0 2]10?????????????????13?2??1?1?1?????20100222042231210??2?2320?1????????????????????0??0330?????2?1?1?2???54????2?2?334443??0????1??????0?11101111000000100010000010100000000000012000000100121111100001110000022010010000?00000010110000000000001100011010011[0 1]0100002110010?0002311114110000000010111011010011121011101100000000000?00?0?32312121100111012101003011…
Tachyglossus	11?2?10??00140211000000000213111??1?010??????????????????????????????????????????????????????????????????????????????????????????????????????54????2?2?334443????????????????11101111000000100010000010100000000000012000000100121111101001110000022010010000?00000010110000000000001100011010011[0 1]0100002110010?0002311114110000000010111011010011121011101100000000010?00?0?323121211001110121010030121102…
Fruitafossor	11?0014000000021??110000112101011001?1000000010?0000?0?0??????10?????0??00000??????????????????00?0????????????????????0???4400??????????????2??0??1010223332000?001100????31??????010001???????0?000011000?0010000012000100100121??????0000???0??01001000?0???????000000000000?00000??????????01??0????10???11????????????????????????????????????????????????????????????????????????????????????????????????…
Gobiconodon	11?1010??0001021101221001121140010010100000001001010000000?0??12?10??10100010?00???0000???0????00?10???0????????0??????0??00101201?0??????00032000010101112000000001010????20????010100000000?101121111111001110000010100000000?210021000000000000010000000000000000000100000000000000?????????0010000001020011?000231111301000000001?121120000011110011100200000000011??1011???????1?1????12????00200211000011…
Repenomamus	11?1010??0011021101221001121140010010100000001101010000000?0??12?10??10100010?00????000???0????00?10???0????????0??????0??00101101?0??????00032000010101122000000001010?????0000001010000000011011211111110011100000101000000???210021000000000000010000000000000000000100000000000000??0??0??00?10000001020011?000231111301000000001?12112000001111001110020000?000011??101???????21?1????12?????0200211000011…
Amphilestes	11?11?0??001102???122??0??211400200201???????1101000000000?0??12?10??10100010?00???0000???0????00?????????????????????????00?01201?0??????000????????00?21??0000??????0?????0??????????????????????????????????????????????????????????????????????????????????????????????????????????????????????????????????????????????????????????????????????????????????????????????????????????????????????????????????…
Yanoconodon	11?1010??0011021101221001?22140010000100000000000000000000?0??11?10??02000031?00????000???0????00?00???0????????0??????0??00001100?0??????00033000000003333430001001110?????0000001010000000011011211111110011100000101010000001210021000000000000010000000000000000000100000000000000??0?00??00000000001020?11??00??????????????????????????0???????????????????????????????32312121???11012210100?00?????0???…
Jeholodens	11?1010??00?10211012??001?22140010000100000000101000000000?0??11?10??02000031?00???0000???0????00?00???0????????0??????0??00001100?0??????00011000010103322320000001111?????0000001010000000011011211111110011100??0101010000001210021000000000000010000000000000000000100000000000000000000100000000000102?011?0002311?130100??0???10??1???????????????????0??0?0???????????????21????????1221????????????00?1…
Trioracodon	11?10?0??0011021??12210010221400100001000000?0101000100000?0??11?10??1[0 2]000031?00???0000???0????00?10????????????1??????1??00001100?0??????0003?00??0000123321000??01100?????0??????????????????????????????????????????????????????????????????????????????????????????????????????????????????????0??????????????02311?????????0??0?0??1010???0???????????????0??0???1??10???????????0???????????0???????0…
Priacodon	11?1010??0011021??1221001022140010000100000000001010100000?0??11?10??12000031?00???0000???0????00?10???0????????1??????1??00001100?0??????0003?00??0000122221000??01101????10?????????????0????????????????????????????????????????????????????????????????????????????????????????????????????????0?????0????1??00231111301??000000101?12100??0111100??100??000??0??1100101???????2??0???????????020?????000??…
Haramiyavia	0100110??000002???000000002?010?100021?????????2?000??2021????24?????0??0?000???????????????????0?00????????????1??????0??033023?????????????1?00001?1?1133?1?00??0??121000?0??????????????????????????????????????????????????????????????????????????????????????????????????????????????????????????????????????????????????????????????????????????????????????????????????????????????????????????????????…
Plagiaulacidans	11?2?10??00[0 1]302110102110102224001000210?????0??2?000??2021????24?????0??0?000???????????????????0?00????????????1??????0??033023?????????????420000[1 2]02?[1 2][1 2]44[3 4]202103?1112100100??????01111000001101111101111001100100200001011000121?1110000000111100?01001001??00?002211120?1000110011000001010012?01?0001010110?000231111301??00000010121[1 2]101100211???1111?10?000000010001111??????21?0…
Cimolodontans	11?2?10??0013021101021101022[1 2]40[0 1][1 2]000210?????0??2?000??2021????24?????0??0?000???????????????????0?00????????????1??????0??033023?????????????4300002?2?33444302123?111201112000100001111000001101111101111001100100[1 2]0000[0 1]01100??21011100000001111002010000010?0000022111200100[0 1]11001100000101001210100001010[0 1]10?00023111130100[1 2]00[0 1]0010121110110021121[0 1]111[0 1]010[0 1][…
Tinodon	1??11?????001021??121?00???104?130?00????????0101000?0001201??12?100010100010?110000100???00??010?11???00???0???0????0?00002102211?0??????000????????1??22??1??0???????????????????????????????????????????????????????????????????????????????????????????????????????????????????????????????????????????????????????????????????????????????????????????????????????????????????????????????????????????????…
Akidolestes	1????10??00?20????12210010211401100111000000?1101000120113020112010001000004012200?0100???00??020?11???000??0??0000000?2000220222100??00000001100??10110001000000001110?????0?????001100001001101121111111001110111110111010000121111201000011?000021010100100000001002010010001100001000121000021010?001020??1????????????????????????????????????????????????????????????????????????????????????????????0???…
Spalacotherium	1111010??000202?????210010211401100111000000?1101000100113120012010001000004011200?0100???00??020?11???000??0??0000000?2000220222100??0000000????????10?000?0000000??10?????0??????????????????????????????????????????????????????????????????????????????????????????????????????????????????????????????????????????????????????????????????????????????????????????????????????????????????????????????????…
Zhangheotherium	11?0010??0002020??1221001?21140101011100000011101001?00013110012010001000004011100?0100???00??020?11???000??0??0000000?2000220222100??00000002200??10102200000100001110????20?1100001111001001101121111111001110111110111010000121112200000001?11002101000010000000130201001000110000100002000002101????1020111?0012311112????1101001?1?1?10???0??12101111020000000001?0?11?1??????21??????1??????0??????0??1??…
Maotherium	11?0010??0002020??1221001021140101011100000011101001?00013110012010001000004011100?0100???00??020?11???000??0??0000000?2000220222100??00000002200??10102200000100001110?????0?1?0000111100?0011011211?1111001110111110111010000121112200000001?110021[0 1]100001000000?13020100????110000100002[0 1]000021010?001020111?0012311112????1101001?1???10?100?11000111??20000000001???11????????????????12?????0201?…
Dryolestes	11?1011100002020??11210?0121130120011100000010000001?0001301001302000020000001110000220??000??110?01???000??0??0001000?2000220221100?001000001100??00001100000000301110????20??????????????????????????????????????????????????????????????????????????????????????????????????????????????????????1????????????????????????????????????????????????????????????????????????????????????????????????????????1??…
Henkelotherium	11?1011100002021??112101??211301200111000000?00000?0?000130100130200002?000001110000220??000??110?01???000??0??0001000?2000220221100?00100000??????0?0?110000000??0???0????????????011110??0???01121111?110?111011?100111021000121?022000000011100021100010????????1???????????????????????0???0?1011???1020?11?00?23111?3??????????????????????????????????0???????????????????????????????????????????1?????2…
Amphitherium	11?1111100002021??11210?01210301200111011?0?00000001?0001301001300010020000000110000210?0000??111101???000??0??0001000?20002102211110000000001?00????0??000?0?00???????????????????????????????????????????????????????????????????????????????????????????????????????????????????????????????????????????????????????????????????????????????????????????????????????????????????????????????????????????????…
Peramus	11?1111100002021??1121010121030120011101100200002000?000130100130001000100010011[0 1]0002110000[0 1]?0121121?0?010000??0001002020001102211110000000002??????000003310?00??0???0????????????????????????????????????????????????????????????????????????????????????????????????????????????????????????????????????????????????????????????????????????????????????????????????????????????????????????????????…
Vincelestes	11?2?111000[0 1]2021??1111010121130120011100000101000000?0001301001300000020000000110000210??000?0120?11?0?010000??000101200000110221100?000000003100000100333342000030??00??????0111100111101201?101?211011110011101010001110?0000121012200000001110002110001020?00100130201011000110100?????210??0?00111002020011?00123?112400?111010010111010010011[0 1]21111110201100000011002111??????21?0???????????01011…
Nanolestes	11?1011100002021??112?0??12103012001110??????0000000?000130100130001002100010011000021000?00?0121?11???0?0000??10120120200011022111100000000011?????001?02??0?00??0???0?????0??????????????????????????????????????????????????????????????????????????????????????????????????????????????????????????????????????????????????????????????????????????????????????????????????????????????????????????????????…
Kielantherium	11?101110?002?21??111101?2????0130011?0??????0000000?00013011013000110211001011102015110000[0 1]00120?120000100-0--10020111?0101?0222111001000000????????0??12??0??0??????0?????0??????????????????????????????????????????????????????????????????????????????????????????????????????????????????????????????????????????????????????????????????????????????????????????????????????????????????????????????…
Aegialodon	????????????????????????????????????????????????????????1?01??13000110211001?111020151100?11001????????????????????????????1??2221?1001000000???????????????????????????????0??????????????????????????????????????????????????????????????????????????????????????????????????????????????????????????????????????????????????????????????????????????????????????????????????????????????????????????????????…
Montanalestes	11?2?13100004021??111201032103013001110??????1202001000013?2??130102102110012012021151100111002???????????????????????????0??02221?1001110000???????????03??0?00???????????????????????????????????????????????????????????????????????????????????????????????????????????????????????????????????????????????????????????????????????????????????????????????????????????????????????????????????????????????…
Prokennalestes	11?1113100001021??1112010221030120011101[0 1]112?120200002001302201302011011100120120211511001110022102202001001100101101002000120222121001110000???????1010033?0000?00?1?0?????0??????????????????????????????????????????????????????????????????????????????????????????????????????????????????????????????????????23111251111110[1 2]00102?10?????13?1?111011???11001???110?21????????2??1????????????????…
Murtoilestes	????????????????????????????????????????????????????????13022013?20210111001?012021151100?1100?210220200?00110010110000200012?222121001?10000???????????????????????????????0??????????????????????????????????????????????????????????????????????????????????????????????????????????????????????????????????????????????????????????????????????????????????????????????????????????????????????????????????…
Eomaia	11?1113100001021??1112010221030120011101011111201000020013022013020?101110012??202?151100111??2210220200100110010??000?20001202221210011??0001000000000003310010000?100?????011?1100111101200?101122101111002110111200221021000121112200000001?1110211000012210021223020101301111010000100210001200111?0?1????2??0????1??51?11??????????1????????????????????????????11???????????????????????????0????????00??…
Juramaia	1?12-?11000?????????1201022?03011001110101120120100?02001302301302?????11?012?1??2?1511001????22112202001001100101101112010120222121001?10000100?0?0100003310000000?100----?011111001?1?????????112210??110?21?01????02210200??????????????????????????????????????????????????????????????????????????????????????????????????????????????????????????????????????????????????????????????????????????????????…
Kennalestes	11?2?1310000402110111200022???0?20011101111201002000100013022013020210211001222203115110011100221022011010011011010000?200012022212100111000021????01011[0 1]33200100001101?????001???????????????????????????????????????????????????????????????????????????????????????2?????????????????????????????110021221122102231112511??210211002[3 4]1?2001013?????10110201000110011002110??????21?2??????321300?011…
Asioryctes	11?2?13100004021101112000221030130011101112201102000010013022013020210211001201203115110011100221022011010011001000000?20001202221210011100001000000101113321010000?101?????001111??11110??????????????????????0?????0???0?11000?????2?0??00??????0??10000122100212230201013011110100000?0200001?0011100212211221022311125?1??2102110?241?2001013???1110110201000110011002110??????21?2??????321300201102000002…
Ukhaatherium	?1???????00?40??????????022???0??00?1101112201102000020013022013020?102110012012031151100111?0221022011010011001000000?20001202221210011100001000000000113321010030?101?????0?1??1?011110??0???0?1221011110?211011120022102100?1210?2200000001?1110211000012210021223020101301111010000???200??1??01??00?1?2??221???3?????????2??21????4?0????0???????1???????0?0?1??????21?1?????????2???????21??0?0?????0????…
Zalambdalestes	11?2?1[1 3]1000[0 1]40211011120[0 1]0221030120011101112210212200120013022013120310211001022204205110001110220?12012011011000000000?20001202221210011100002[2 3]11?00110[1 2][1 2]33[2 3]1010200?111?????0??1110011110??0???01?221011110?2110111200221021000121112200000001?1110211210?12210021223?201013?0113000000000200001?0011100312211221022311125?1??2102110024112001013???1110110201000110011002111??????…
Daulestes	11?2?1310001402110111200022103012001110???1??????????00013022013020210211001?11202115110011100220?12021010011111010000?20001202221210011100001?00??00101133200?0??0?100?????0???????????????????????????????????????????????????????????????????????????????????????????????????????????????????????110021201120102231112511???10?????2?????01013???????11?201100??001????????1????2??1??????3???00?01?1??000?1…
Aspanlestes	?????1????0??0?????????1??????0???0?1?011112?1?010000?0013023113110210211001?11201215110001100220?120321110312100?0000?2100120222121001110000???????????033?0??0????1?0?????0???????????????????????????????????????????????????????????????????????????????????????????????????????????????????????????????????????3?????????1?0?0?1????0?????1??????????????00?1????????1???????????1?????????????????????0??…
Eoungulatum	?????1?????????????????1??????0???0?1??10110???????????013024213110310211001?11201215111001200320?12232111031210010000?0100120222121001110000???????????1332???0????1?0?????0???????????????????????????????????????????????????????????????????????????????????????????????????????????????????????????????????????3?????????1???0?1????0???????????????????000??????????1???????????1????????????????????????…
Cimolestes	1??2?1010?0140211?111200?22103012?0111010122?1101000010013023113020210211001221203115110011200221012111010011110000000?20001202221210011100002?00??0000113321?00????1?0????20????????????????????????????????????????????????????????????????????????????????????????????????????????????????????????????????????????????????????????????????????????????????0?????????????????????????????????????????????????…
Gypsonictops	1??2?101000140211?111200?22103012?0111011122?1212000110013023113120210211001221204115110011200221012111010011110000000?2000120222121001110000??????0000113320?00????1?0????20??????????????????????????????????????????????????????????????????????????????????????????????????????????????????????????????????????????????????????????????????????????????????????????????????????????????????????????????????…
Protungulatum	11?2?101000140211?11120002210301200111010120?1211000010013024213110210211001211201215111001201320?12232111031000000000?0100120222121001110000??????0000113321?00????100????20?????????????????????????????????????????????????????????????????????????????2220032122312?1013011132011??????????????????????????????2311125?1??1?0?0?00??[0 1]0?????1?????????????11001????1??21???????????2????????????????????…
Erinaceus	11?2?13100014121101112000221030130011101011011212200100013022013110310211001011202215111001211220?12122111020??0000000?010033022212111111000032000010103333420002001110????201111100111101200?11112[1 2]10111101211011120022102100012111221?000001111112102101222003212251201013011132011000002001012001110031211120102231112511112102110023113001113???1110110201100110011002111213111212201110142130021111300…
Leptictis	11?2?13100014021101112000221030130011101112211212200100013022213110310211001211204115110001101220?12111110011110000000?01001202221211111100002200000010113321000200?100?????0??????0111101200?101?22??111?012110111200221021????2111221?00000111111211210122200321223120101301113201100??0200?01??01110031211120102231112511111102010023113001113???1110110201100110011002110??????21?20?????321301211112000003…
Canis	111??1310101402110111100022113013001110010001001100001011102301200101000000000000010210?001210000?01020211011000110000?0310121212100?0210000022000000002332310000000100????21111111011110120??10112120111101211111120022112100002111221?0000011011011121022212022122510010130111?30110??0020000120011100302111311022311125111?11?3??0?23111101113?????101102000010000110?112[0 1]213111212201110142131120111401…
Felis	111??1310101402110111100022113013001110010001001100001011102301200101000000000000000210?001210000?01020211000?00110000?0310121212100?02100???22000000003443430?00000100????21111111011110120??10112120111101211111120022112100002111221?0000011011011121022212022122510010130111?30110??0020000120011100302111311022311125111?11?3??0?23111101113?????101102000010000110?11202131112122011101421311201114010013…
Rattus	1112?111000141211011112000222?011000210????????????????013???21313?0004000000????42041100013?1400??2022211020??????????0?003102???????01?0???4311112?2?333343???1?02112????201111100111101200?10112210111000110100021022112000012111211?001011111112111001221003212250001011011?310110110001000120011100201011002012311125111111010000241101011131??2?101101010011100211111102131112122011101421300201112120014…
Oryctolagus	1112?111000140211011111000222?011?1121000120000100001??013???01313?0004000000????210410?00?3?1300??2012111030??????????0?013202???????01?0???4311112?2?333343??0??02112????211111100111101201?10112210111000200101120022102000012111201?001011111112101100?2111321225000101301013101101100010001200111002010110020?2311125111111010000241101011131??2?101101000011100111011102131112122011101521300001111121003…
Bradypus	111??1310101412110111100022113013?01110????????????????0??????15???????????03?????????????????????????????????????????????0440???????????????55????1?2?????00??????01??????31111111011111120??10112120111210211111120022112100002111321?1100011011011000012212012122510010130111?30110??0020000120011100302111311022311125111?11?3??0?23021101013?????1011020000[0 1]0000110?1120213111212201110142131130111103…
Tamandua	111??1310101412110??????0?21?30???1??10????????????????0?????????????????????????????????????????????????????????????????????????????????????55????1?2?????????????01??????3?111111011111120??10112120111210211110120022112100002111321?1100011011011020022212012122510010130??1?30110??0020000120011100312111311022311125111?11?3??0?231?1101013?????101102001000000110?11202131112122011101421311301111030010…
Glyptotherium	111??1310101412110111100022113013101111????????????????0??????15???????????03?????????????????????????????????????????????0330???????????????55????1?2?????00??????01??????31111111011111120??10112120111200211110120022112100002111321?1100011011011021022212012122510010130111?30110??0020000120011110302111311022311125111?11?3??0?230?1101013?????1011020000?0000110?1120????11??22011101421311301111030010…
Dasypus	111??1310101412110111100022113013101111????????????????0??????15???????????03?????????????????????????????????????????????0440???????????????55????1?2?????43??????01??????31111111011111120??10112120111200211110120022112100002111321?1100011011111021022212022122510010130111?30110??0020000120011110302111311022311125111?11?3??0?230[1 2]1101013?????101102000000000110?1120213111212201110142131130111113…
Chaetophractus	111??1310101412110111100022113013101111????????????????0??????15???????????03?????????????????????????????????????????????0440???????????????55????1?2?????43??????01??????31111111011111120??10112120111200211110120022112100002111321?1100011011111021022212022122510010130111?30110??0020000120011111302111311022311125111?11?3??0?23021101013?????1011020000[0 1]0000110?112[0 1]21311121220111014213113011…
Euphractus	11???1310101412110111100022113013101111????????????????0??????15???????????03?????????????????????????????????????????????0440???????????????55????1?2?????43??????01??????31111111011111120??10112120111200211110120022112100002111321?1100011011111021022212022122510010130111?30110??0020000120011111302111311022311125111?11?3??0?23021101013?????1011020000[0 1]0000110?112[0 1]21311121220111014213113011…
Holoclemensia	??????????????????????????????????0?1???????????????????130210130201102110011111021151100?2100120?220111100010010011121210012?222121001000000??????????????????0????????????0??????????????????????????????????????????????????????????????????????????????????????????????????????????????????????????????????????????????????????????????????????????????????????????????????????????????????????????????????…
Sinodelphys	11???131010?4021??111?0??2210301300111000??11?1010?00?001302??130101100110011111?21151100121??121122???110??????01101212100??02221?10010000001100000000113211120?10?100?????0?????00111?0120??101123101111012?111112?0221121111021????00000001?1??0?100000121201??1242202011021?210001111021000020011??0???????????????????????????????????????????????????????????????????????????????????????????????????0???…
Deltatheridium	11?2?14101012021??1111000421030130011100000110001000000013021013000110[0 2]11001111102115110001100121122010010001001001001022201202221210010000001100??00002222211100?12100????20?????????????????????????????????????????????????????????????????????????????12???????2??????110212???00??????????????11100?020112????231112510??110100212312???1013???2?1011?2?00001???1101111???????2??1???????????02?11?2?0…
Atokatheridium	??????????????????????????????????0?????????????????????1?021013000110011001?111021151100?0??0121?220100100010010010010222012?222121001000000???????????????????????????????0??????????????????????????????????????????????????????????????????????????????????????????????????????????????????????????????????????????????????????????????????????????????????????????????????????????????????????????????????…
Sulestes	11?2014101012021??111120142?1?013101110000011000100000001302101300021001100111111211511001221122112201001000100100111102220120222121001010000????????00222221?10????1???????0??????????????????????????????????????????????????????????????????????????????????????????????????????????????????????????????????????231112510??1?0????12?1????????????????????000??????1?1??????????????????????????????????????…
Gurbanodelta	??????????????????????????????????????????????????????????021013020110010001?1110211510?0?0??0121122012010001001001000?2220120222121001000000??????????????????????????????????????????????????????????????????????????????????????????????????????????????????????????????????????????????????????????????????????????????????????????????????????????????????????????????????????????????????????????????????…
Asiatherium	11?1?141010140211?111100142?0?01300111000001100010000000130220130103102110010111122151101122112210220211111211?000100102100120222121001110000??????00?0222221010?????0??????0????10011110??0????11231011110?2110111200221121111021012200000001?111011010001????????2???????????????????????????0?001110?3020112010?2311125????1111?0??23??4101013?????10?1?2??0?0101111???11???????2??????????????02011?2?00??2…
Kokopellia	?1?1?1410?012??1??1?1100?[3 4]2?????3?01110????1?0001000000013021013010210211001001112215110112210221?220201100111?1001111021001202221210011100001?????0000?222?1?10??0?100????20??????????????????????????????????????????????????????????????????????????????????????????????????????????????????????????????????????????????????????????????????????????????????????????????????????????????????????????????…
Anchistodelphys	??????????????????????????????????0????????????????????01?021013020310211001?011122051101132102211220221210210101011110?200120222111001110000???????????????????????????????0??????????????????????????????????????????????????????????????????????????????????????????????????????????????????????????????????????????????????????????????????????????????????????????????????????????????????????????????????…
Albertatherium	??????????????????????????????????0????????????????????0?3022013???????????????1???????????????2112202221102101100111112200?2?222111??????000?????????????2?????????????????0??????????????????????????????????????????????????????????????????????????????????????????????????????????????????????????????????????????????????????????????????????????????????????????????????????????????????????????????????…
Didelphodon	11?2?14101011021??11110014211301?001110001???00011000000130220130003102110012111122051201?321122112202222102010100201102210120222111001110000????????00222221?00????1?0????20??????????????????????????????????????????????????????????????????????????????21201101231101011021221011????????????????10?30201120102231112??0????1??0?1??11?????1??????1?????0?00?1?????0111?????????1?1???????????0????????????…
Pediomys	???2?14101011021??11110014211301?001110???????????????001302201301031021100111111220512011321122112202222102110000111102100120222111001110000????????00222221100??????0????20??????????????????????????????????????????????????????????????????????????????21201101242202011021221011?????????????????????????????123111???0????0??0?1???1?????1??????1???????00?1?????0111???????????1?????????????????2???0??…
Turgidodon	???2?141010110211?111100?4?11301?001110??????000100000001302101301031021100111111321512011321122112202221102110000111102200120222111001110000????????00222221?00???21?0????20????????????????????????????????????????????????????????????????????????????????????????????????2????????????????????????????????????223111???0????0??0?1??11?????1??????1???????00?1?????0?11???????????1????????????????????????…
Mayulestes	11?2?14101014?21101111001421030130011100000110001000000013021013010310211001111112215120113110221122022220021100001011022101202221110011100001000000000222221100111?100?????01111100111101201?101123101111012111111200221121?1??2111220000000111110111000012???????242202011021211011?????210??0?0011100302011201112311125????110100??24110101013?????10110210010100111111111??????21?????????????0201102000002…
Pucadelphys	11?2?141010140211011110014210301300111000001100010000000130210131203102110010111122151201132102210220222211211100021111210012022211100111000010000000002222211101112100?????01111100111101201?10112310111101211111121022112?????21112200000001111101110000121301101242202011021221011?11?0210??0?001110030201120111231112511??1101002124110101013?????10110210010100111111111??????21?1??????2????02011?2000002…
Andinodelphys	11?2?14101014021101111001421030130011100000110001000000013021013120310211001211112215120103211221022022221121110002111121001202221110011100001000000000222221110111?100?????0??????0???????0???0??????????????????????????????????????????????????0????????????????2???????????????????????????0???111003?2011201122311125????1101002?24110101013?????1011021001010001111111???????21?1???????????02?111?100002…
Didelphis	11?2?14101014121101111001421030130011100000210001000000013021013020310211001011112215120103211221022022221120?000021111220012022211100111000010000000002222211101112100????201111100111101201?1011231011110121111112[0 1]022112121102111220000000111110111000012130110124220211102123201111110210010200111003020112011123111251111111100212311[0 1]101013?????1011020000010111101111121311121210111002212002011…
Marmosa	11?2?14101014121101111001421030130011100000210001000000013021013020310211001111112115120103212221022022221120?000021111210012022211100111000010000000102222210001112100?????01111100111101201?101123101111012111111200221121211021112200000001111101110000121301101242202111021222011111102100102001110030201120111231112511111111002123111101013?????101102000001011110111112131112121011100221200201112100002…
Caenolestes	11???14101014?2110111100142103013001110???????????????00?3021013020310211001111113215120103212221022022221120?001021010210012022211100111?00011000000002222210100202100???0?01111100111101201?101123101111012111111200221121211021112200000001111101110000121302?01242201011021221011110002101002001110030201120?11231112511111113002?23110101013?????10?102000000021110111112131??2111011100321200201113100002…
Dasyurus	11?2?141010140211011110014210301300111000[0 1]0210001000000013021013020310211001111112215120103212221122022221120?001021010220012022211100111000021000000003322311000112100?????01111100111101201?1011231011110121111112002211212110211122000000011111011100001213121012510010121213?1011110002101002001110030201120113231112511111113002123101101013?????10110200000102111011121?131??211101110042120020111112…
Perameles	11???1410101412110111100142103013001110???????????????00?3021013020210211001211113215120003212221022022221120?001021010220012022211100111?00020000000002222210100212101?????01111100111101201?101123101111012111111200221121211021112200000001111101101000121302?112510020121213?1011111002001002011110030201120211231112511111113002?23114101013?????101102000001021110111112131??2111011100421200201112100002…
Dromiciops	1112?14101014021101111001421030130011100000210001000000013021013020310211001101113205120103212221122022221120?000000011210012022211100111000010000000102222210100212100?????01111100111101201?101123101111012111111200221121211021112200000001111101110000121302?112510020121213?2011111002100102001110030201120111231112511111113002?231?4101013?????101102000001021110011102131??2122011100321300201111100003…
Thylacomyidae	111??14101014?2110111100142103013001110???????????????00?30??????????????001??11132??1????3???4????2042??1120?00100001?2?01120222101???1100002000000???222221??0?2?210??????01111100111101201?10112310111101211?11120022112111102111220000000111110111000012130????2510020121213???11???002?0?0020111100302?112?113231112511111113002?2310?101013?????101102?0000102?1???11??2131??21??0?1100421?0020111?100002…
Macropus	111??1410101402110111100142103013001110???????????????00?3?25313130300200001330113204131004312400?32042211120?00100000?2300120222101110110???4200001???332232?110202112?110?01111100111101201?101123101111012111111200221121111021112200100001111101110000121312?112510010121213?1011111002000002011110030211131303231112511111113002?23114101013?????101102000001031110011112131??2122011100521300201111110013…
Acrobates	111??1410101412110111100142103013001110???????????????00?3?35313130210200001010113215120004212420?32042211120?0010000112100120222101001110???30000000102222310000202110?????01111100111101201?101123101111012111111200221121111021112200000001111101110000121302?112510020121213?2?11111002?0?102011110030211131303231112511111113002?23114101013?????101102000001011110111202131??212?111100521310201113100003…
Phascolarctos	111??1310101402110111100142103013001100???????????????00?3?35313130320200001330113204130004312420?32042211120?00100100?2301120222101110110???4200001???332233?200102111?????01111100111101201?101123101111012111111200221121111021112200100001111101110000121302?112510020121213?1011111002100102011210030211100103231112511111113002?23114101013?????101102000001021110111112131??2112011100321300201113110014…
Vombatus	111??1410101402110111100142103013001100???????????????00?3?35313130320200001330113204131004312420?32032211120?00100000?2301120222101110110???4301012???332233?201?02112?????01111100111101201?101123101111012111111200221121111021112200100001111101101000121302?112510020121213?101111100210010201121003021110?003231112511111113002?23023101013?????101102000001011110011112131??2112011100521300201113100014…
Phalanger	111??1410101402110111100142103013001110???????????????00?3?35313130320200001330013215120004312420?32042211120?00100100?2300120222101110110???32000000102222220210202111?????01111100111101201?101123101111012111111200221121111021112200000001111101110000121302?112510020121213?2011111002100102011210030211131303231112511111113002?23114101013?????101102000001031110011112131??2122111100521310201113110013…
Pseudocheirus	111??1410101402110111100142103013001110????????????????0?3?35313130320200001330013204130004212420?32042211120?00100100?2301120222101110110???32000010103322320000202111?????01111100111101201?101123101111012111111200221121111021112200000001111101110000121302?112510020121213?2011111002100102011210030211131303231112511111113002?23114101013?????101102000001031110011212131??2122111100521310201112100003…
Petauroides	111??1410101402110111100142103013001110????????????????0?3?35313130320200001330013204130004212420?32042211120?00100100?2300120222101110110???32000000103322320000202111?????01111100111101201?101123101111012111111200221121111021112200000001111101110000121312?112510020121213?2011111002100102011210030211131303231112511111113002?23114101013?????101102000001031110011212131??2122111100521310201112100002…
;
cnames
{0 P-D_trough present absent;
{1 SA/PRA_scars present absent;
{2 Dent_medial_ridge present absent;
{3 M-groove_width Well_developed Present_but_weakly_developed Absent;
{4 M-groove_curvature parellel_to_mandibular_ventral_border tangential_and_intersecting_with_mandibular_ventral_border State_2;
{5 Dent_lamina_groove present absent;
{6 Dent_angl_presence absent_or_weakly_developed Present,_distinctive_but_not_inflected_or_efflected Present_and_transversely_flaring Present_and_slightly_inflected Present_and_strongly_inflected_with_an_anterior_shelf;
{7 Dent_angle_position anterior_-_below_coronoid_process posterior_-_between_the_posterior_level_of_coronoid_and_dentary_condyle;
{8 Vertical_elevation_of_mandibular_angle low_-_leveled_with_mandibular_ventral_border high_-_at_or_near_the_level_of_alveolar_line;
{9 Ang_ventral_surface absent present;
{10 Ectoflex_Man_Angle absent present;
{11 Coronoid_fossa present absent;
{12 Mandibular_foramen_position in_postdentary_trough_of_its_connected_Meckel's_sulcus in_pterygoid_fossa_and_off-set_from_Meckel's_sulcus in_pterygoid_fossa_and_in_alignment_with_Meckel's_sulcus State_3 State_4;
{13 Elevation_of_mand_foramen below_the_alveolar_level near_or_above_alveolar_level;
{14 Fossa_for_reflected_lamina_(angular) Present_on_medial_side_of_mandibular_angular_process Present_on_posterior_side Fossa_absent;
{15 Splenial_scar present absent;
{16 Post-dents_CMJ participating_in_CMJ excluded_from_CMJ;
{17 SQ-Surangular_contact absent present;
{18 Pterygoid_fossa present absent;
{19 Pterygoid_shelf absent present pterygoid_crest_continuing_to_dentary_condyle;
{20 Masseter_fossa_ventral_border absent present_as_low_ridge present_as_distinctive_border;
{21 Anterior_border_of_masseter absent_or_weakly_developed present_and_distinctive present_as_well-developed_crest;
{22 Anterior_extension_of_masseter_fossa absent present_on_the_ramus_of_mandible present_and_anteriorly_extedned_to_below_the_last_premolar;
{23 Labial_mand_foramen_in_masseter_fossa absent present;
{24 Posterior_masseter_shelf absent present_as_a_thin_crest_of_the_arcuate_angular_margin present_as_a_vertical_ridge;
{25 Posterior-most_mental_foramen in_canine_-_anterior_premolar_region below_penultimate_premolar below_ultimate_premolar below_first_molar State_4;
{26 D-condyle_&_Sq-glenoid absent present_but_without_condyle-glenoid present_with_condyle_and_glenoid;
{27 Size_of_Dentary_contact condyle_small_or_absent condyle_massive,_bulbous_and_transversely_broad condyle_mediolaterally_compressed_and_vertically_deep;
{28 Dentary_peduncle_orient_and_condyle posteriorly_directed semicircular_margin_continuous_with_dorsally_directed_condyle peduncle_indistinctive_and_dentary_extends_the_vertical_depth_of_horizontal_ramus vertically_directed_peduncle_and_condyle;
{29 Dent_peduncle_border posteriorly_tapering columnar_with_a_lateral_ridge ventrally_flaring robust_and_short condyle_continuous_with_ventral_margin_of_peduncle_and_mandibular_ramus;
{30 Gracile_and_elongate_dentary_peduncle absent present;
{31 Condyle_elevation_to_alveoli below_or_about_the_same_level above_alveolar_level;
{32 Angle_of_coronoid_process strongly_reclined_(?150_degrees) less_reclined_(145_to_135_degrees) less_vertical_(125_to_110_degrees) nearly_vertical_(105_to_95_degrees);
{33 Gracile_base_of_coronoid_process absent present;
{34 dentary_coronoid_height not_reduced reduced;
{35 Erupt_molar-PC_coronoid molar/pc_medial_to_coronoid molar/pc_anterior_to_coronoid State_2;
{36 Jaw_move_direction dorsal_movement dorsal_and_medial_movement dorsoposterior_movement;
{37 Fused_Dentary_symphysis fused unfused;
{38 Mandibular_rostral_spout absent present;
{39 U_ulti_Pm_metastyle absent_or_vestigial enlarged_and_wing-like;
{40 U_ulti_Pm_metacone absent present;
{41 U_Ulti_Pm_protocone absent protoconal_swelling_or_protocone;
{42 Penultim_U_Pm_protocone lingual_swelling_absent lingual_swelling_present distinctive_protocone;
{43 Trenchant_U_premol no_premolar_standing_out trenchant_ultimate_premolar trenchant_penultimate_premolar;
{44 Up_P1-P2_diastema absent present;
{45 Symmetry_of_last_low_premolar asymmetrical symmetrical;
{46 Ultimate_l_pm_pacd absent_or_indistinctive present_and_distinctive enlarged;
{47 Ult_Pm_cusp_triangle straight_alignment distinctive_triangulation multi-cusps_in_longitudinal_row;
{48 Last_Pm_dist_cingulid_or_cuspule_d Absent_or_indistinctive A_small_cusp_present Present_as_cuspule_d_(in_addition_to_cusp_c) Presence_of_continuous_cingulid;
{49 Last_pm_outline mediolaterally_compressed mediolaterally_wide_by_trigonid mediolaterally_wide_by_talonid;
{50 Last_pm_labial_cingulid Absent_or_vestigial Present_(along_more_than_half_of_crown_length);
{51 Last_pm_lingual_cingulid absent_or_vestigial present_(along_more_than_half_tooth_length);
{52 U_lw_pm_cusps_a-c_height_ratio indistinctive_c cusp_c_distinctive_but_less_than_30% cusp_c_more_than_40%_of_cusp_a;
{53 penult_low_pm_pacd_b absent present present_and_enlarged;
{54 Penultimate_pm_triangle cusps_in_straight_line cusps_in_triangulation multicuspe_in_longitudinal_row;
{55 Elongate_post_lw_premolars absent present;
{56 lw_m-1_triangle straight_alignment reverse-triangular multicusps_in_multiple_rows;
{57 Post_molar_triangle Absent multicusps_in_multiple_rows posterior_m_with_obtuse_triangle_(about_120_degrees) posterior_m_with_acute_triangle_(around_90_degrees);
{58 B1_cusp_of_upper_molar_with_triangulation Absent Presetn;
{59 angle_postvlm/prevallid Absent Present_but_weak,_slightly_oblique Present,_strong,_long_and_transverse Present,_strong,_short_and_oblique;
{60 Rank_of_postvallum 1st_rank:_present_at_postmetacrista 2nd_rank:_present_at_postprotocrista_in_addition_to_postmetacrista Metacingulum_present_in_addition_to_postprotocrista Metacingulum_elongates_and_extends_beyond_metacone Metacingulum_extends_to_metastylar_lobe Second_rank_postvallum_forming_a_broad_shelf;
{61 Postcingulum Absent_or_vestigial Present Present_and_extending_beyond_metaconule Hypoconal_shelf_raised_near_postprotocrista;
{62 Up-low_opposition lacking Present_as_one-to-one_contact Present,_one_lower_tooth_contacting_more_than_one_uppers;
{63 Cusp_occlusion absent present,_lower_a_occluding_between_upper_A,_B present,_lower_a_occluding_in_front_of_upper_B_and_into_embrassure State_3 State_4 State_5;
{64 Molar_Prtd_a_to_mecd_c_ratio cusp_a_distinctively_higher_than_c cusps_a_and_c_nearly_equal;
{65 Molar_Pacd_b_to_mecd_c_ratio cusp_b_distinctively_higher_than_cusp_c cusps_b_and_c_nearly_equal cusp_b_present_but_lower_than_cusp_c cusp_b_vestigial_or_absent;
{66 Elevation_of_paraconid_base absent present;
{67 Cristid_obliqua absent present_and_contacting_mid-posterior_of_metaconid present_and_contacting_mid-point_of_protocristid present_and_contacting_mid-posterior_of_protoconid;
{68 Molar_Pre-entocristid_or_longitudinal_crest no_medial_or_longitudinal_crest medial-most_cristid_connected_to_entoconid_(pre-entocristid) medial-most_cristid_connected_to_hypoconulid_(pre-hypoconucristid),_v-notch_with_postmetacristid mediol-most_cristid_connected_to_entoconid_(pre-entocristid)_and_off-set_from_metaconid_base;
{69 Molar_posterior-lingual_cingulid absent_or_weak distinctive strongly_and_crenulated_with_distinctivfe_cuspules;
{70 Ant-Ling_cusp_e present_as_cuspule_but_below_cingulid_level present_at_the_cingulid_level present_and_above_cingulid_level present,_hypertrophied_and_forming_pseudohypoconulid absent;
{71 Ant-labial_cusp_f absent present State_2;
{72 Mesial_cingulid_above_gum absent present_but_without_occlusal_contact_to_upper present_with_occlusal_contact_to_upper State_3;
{73 Wrapping_cingulid_at_anteromedial_base_of_trigonid Absent Present_but_without_occlusal_contact_to_upper Present_and_with_occlusal_contact_to_upper Absent_but_with_occlusal_contact_to_upper;
{74 Postcingulid Absent Present_as_horizontal_cingulid_crest;
{75 lw_molar_interlock Absent Present_-_distal_cuspule_d_fitting_between_e_and_f_of_succeeding_molar Present_-_distal_cuspule_d_fitting_between_e_and_b_of_succeeding_molar Present_-_distal_cuspule_d_fitting_the_anterior_embayment_of_succeeding_molar Present_-_anterior_corner_of_succeeding_molar_overlapping_posterior_corner_of_preceding_molar;
{76 Lower_molar_size_ratio Last_three_in_posteriorly_decreasing_gradient_(m1?_m2_?_m3) Penultimate_is_the_largest_of_last_three_molars_(e.g.,_m1?_m2_?_m3) Last_three__in_anteriorly_decreasing_gradient_(e.g.,_m1_?_m2_?_m3) State_3;
{77 trigonid_pattern paraconid_in_antero-lingual_position paraconid_in_lingual_most_position paraconid_in_lingual_most_position_and_appressed_to_metaconid paraconid_reduced_in_selenodonty_or_lophodonty;
{78 Paracristid_(a-b) nearly_longitudinal_orientation oblique nearly_transverse_orientation;
{79 Paracristid-protocristid_angle_m2-3 >_90_degrees 90_to_50_degrees <_35_degrees;
{80 Paraconid_mes-lin_vertical_keel absent_(rounded) present_and_forming_a_keel;
{81 Trigonid_shortening trigonid_long_(3/4_tooth_length) swelling_on_trigonid_sidewall no_shortening_(trigonid_50-65%_of_tooth_length) shortening_(trigonid_?_50%_of_tooth_length) trigonid_compression_(40-50%_of_tooth_length);
{82 m2_trg-ta_width_ratio talonid_narrow_(?40%_of_trigonid_width) talonid_wide_(40-70%_of_trigonid_width) talonid_equal_(90_-_110%_of_trigonid_width);
{83 Hypoflexid absent_or_shallow present_and_40-50%_deep_of_talonid_width deep_and_?_60%_of_talonid_width;
{84 Talonid_morphology absent present_as_an_incipient_heel,_cuspule_d,_or_cingulid present_as_accute_v-basin_with_2_functioning_cusps present_as_obtuse_v-basin_with_2_cusps presnet_as_basin_with_3_cusps State_5;
{85 Hypoconid present_but_not_elevated_above_cingulid present_and_elevated_above_cingulid present,_labially_positioned_and_with_occlusal_contact;
{86 Hypoconulid absent present_in_median_position present_within_lingual_1/3_of_talonid_width present_but_incorporated_into_transverse_crest_(lophodont_or_selenodont);
{87 Hypoconulid_orient cusp_reclined_and_posterior_wall_slant_and_overhang_root cusp_apex_procumbent_but_posterior_wall_vertical cusp_apex_procumbent_and_posterior_wall_gibbous;
{88 Hypoconulid_labial_shelf absent present_(as_a_line_descending_from_hypoconulid_apex_to_base_of_hypoconid;
{89 Ultimate-l-m_hpcld short_and_erect tall_and_recurved;
{90 Entoconid absent present,_entoconid-hypoconulid_distance_equals_to_hypoconid-hypoconulid_distance present,_entoconid-hypoconulid_approximation_(65_-75%_of_hypoconulid_to_hypoconid_distance) present,_entoconid-hypconulid_twinned_(?60%_of_hypoconulid_-_hypoconid_distance) State_4;
{91 hypo-ento_height_ratio entoconid_absent_on_talonid entoconid_lower_than_hypoconid entoconid_equal_to_hypoconid entoconid_equal_to_hypoconid_and_linked_by_crest;
{92 paraconid_-_metaconid_-_entoconid_alignment no_alignment straight_alignment;
{93 Talonid_L-W_ratio longer_than_wide length_equals_width wider_than_long;
{94 Talonid_elevation_(hypoconid-protoconid_height_ratio) Hypoconid-protoconid_ratio_?20% 25%_t0_35% 40%_to_60% 60%_to_80% equal_height;
{95 Lab_Stylar_Shelf_width absent present_and_narrow present_and_broad_(?_40%_of_crown_width);
{96 Ectoflexus:_present-absent absent_or_weakly_developed present;
{97 Gradient_ectoflexus only_present_on_penultimate_molar present_on_penultimate_and_preceding_molars_in_a_gradient;
{98 stylar_shelf_morphology indistinctive_shelf distinctive_cingulum,_withour_crenulation distinctive_cingulum_with_individualized_cuspules W-pattern_shelf cingulum_with_even_crenulation;
{99 Upper_protocone absent lingual_cingular_swelling_but_not_cusp functional_cusp_present;
{100 Protocone_labial_shift no_labial_shift_(in_lingual_20%_of_crown_width) moderate_shift_(in_lingual_25-30%_of_crown_width) substantial_labial_shift_(?40%_of_crown_width);
{101 Protocone_compress protoconoal_region_present_but_no_protocone protocone_present_and_antero-posteriorly_compressed protocone_apical_region_expanded protocone_apical_region_and_side_wall_expanded protocone_strongly_expanded_so_preprotocrista_and_postprotocrista_forming_obtuse_triangle;
{102 Protocone_height less_than_70%_of_the_lower_of_the_paracone_and_metacone 70-80%_eight_of_the_lower_cusp_of_paracone_and_metacone within_80%_of_the_lower_cusp_of_paracone_metacone;
{103 Up_Paracone-metacone_height-size paracone_higher_and_larger_at_base_than_metacone paracone_larger_at_the_base_than_metacone paracone_-_metacone_of_equal_size paracone_lower_than_metacone;
{104 Mtn_pacn_labial_placement metacone_more_labial_than_paracone metacone_same_as_paracone_in_labial_placement paracone_more_labial_than_metacone;
{105 Paracone-metacone_base merged separated;
{106 Centrocrista straight v-shaped_with_labially_oriented_postparacrista_and_premetacrista;
{107 Conular_width narrow_-_conular_width_30%_of_total_tooth_width moderate_-_conular_width_31%_-_50%_of_total_tooth_width wide_-_conular_width_51%-70%_of_total_tooth_width expanded_-_conular_width_over_70%_of_total_tooth_width;
{108 Para_or_meta_conule absent present;
{109 Conule_distance conules_closer_to_protocone_than_paracone_and_metacone conules_mid-distance_between_protocone_and_metacone conules_closer_to_paracone_-_metacone_than_protocone;
{110 Conule_wing indistinctive distinctive;
{111 Parastylar_groove weak_or_absent well_developed;
{112 Up_Mo_parastyle_A cuspule_A_or_swelling_present absent;
{113 Preparastyle absent present;
{114 Stylar_cuspule_"B" vestigial_or_absent distinctive_although_small subequal_to_parastyle large,_with_extra_B-1_cusp;
{115 Stylar_cuspule_C absent present;
{116 Stylar_cuspule_D absent present;
{117 Size_of_Stylar_E absent_or_vestigial present,_subequal_to_cusp_D present,_larger_than_cusp_D;
{118 Position_of_stylar_E stylar_cusp_E_more_lingual_to_D_or_D-position E_distal_to_or_leveled_with_D_or_D-position;
{119 Up_Molar_interlock absent tongue-in-grooe_interlock parastylar_region_lumbricate_with_metastylar_region_of_preceding_tooth;
{120 Metastylar_lobe_size smaller_than_parastylar_lobe similar_to_parastylar_lobe_in_size_and_extent larger_than_parastylar_lobe parastylar_lobe_absent;
{121 Salient_metacrista absent_or_weakly_developed developed,_but_shorter_than_metacone-protocone_distance hypertrophied_and_longer_than_metacone-protocone_distance;
{122 Selenodont_upper_molar absent present;
{123 outline_of_lower_m1 mediolaterally_compressed oblong_with_labial_bulging triangular_or_tear-drop_shaped rectangular_to_rhomboidal circular;
{124 outline_of_upper_M1 mediolaterally_compressed longer_than_wide_(oval_or_spindle_shaped) wider_than_long_(triangular_outline) rectangular_to_rhomboidal circular;
{125 P4-m1_carnasial absent present;
{126 Wear_facet_development absent absent_at_eruption_but_later_development_by_crown_wear wear_facets_match_upon_eruption;
{127 facet_to_cusp_relationships wear_pattern_across_entire_crown lower_cusps_a,_c_support_different_facets_1_and_4 lower_cusps_a,_c_support_a_single_facet_(4) multicusps_series,_each_supporting_two_wear_facets;
{128 Prevallum-postvalid_shear absent present_and_obtusely_angled present,_hypertrophied_and_transverse;
{129 Molar_Facets_1_&_2 absent present;
{130 Preprotocrista facet_1_(prevallum)_short,_not_extening_to_stylocone_area facet_1_extending_into_stylocone_area distinctive_preprotocrista_present,_extending_beyond_paracone;
{131 Molar_facets_3_&_4 absent present facets_3_and_4_hypertrophied_on_flanks_of_hypconid;
{132 Orient_facet_4 present_and_obliquely_oriented_to_long_axis_of_tooth present_and_more_transversely_oriented_to_long_axis_of_tooth;
{133 post-lateral_aspect_of_talonid gently_rounded angular;
{134 wear_in_talonid_basin absent present present_apically_on_crests_of_talonid apical_wear_on_crest_on_selenodont_and_lophodont;
{135 Distal_metacristid present absent;
{136 Separate_facets_5_vs._6 absent present;
{137 Surface_in_talonid smooth_surface_on_talonid_heel_(or_basin) multi-ridges_within_talonid_basins wear_not_in_talonid_but_on_cristid_obliqa_and_hypoconid_cristid;
{138 facets_pseudo3_pseudo4 Absent Present;
{139 facets_pseudo5_pseudo6 Absent Present;
{140 Pseudo_cusp_e_f_hypertrophied Absent Present;
{141 #_of_lower_incisors five_or_more four three two one absent;
{142 #_upper_incisors five four three two_to_one none State_5;
{143 lower_incisor_enamel covering_whole_incisor restricted_anteriorly;
{144 lower_incisor_root closed open;
{145 upper_incisor_enamel entire_crown restricted_anteriorly;
{146 upper_incisor_root closed open;
{147 Upper_canine_presence_(size) present_and_enlarged present_and_small absent;
{148 #_up_canine_roots single double;
{149 Lower_canine_size five_or_more four three two_or_fewer;
{150 #_lw_canine_roots single double;
{151 #_upper_premolar five_or_more four three two_or_fewer;
{152 #_of_lower_premolars five_or_more four three two_or_fewer State_4;
{153 #_lower_molar six_or_more five four three two_or_fewer;
{154 #_Upper_Molars six_or_more five four three two_or_fewer;
{155 #_total_Upper_PC_Loci more_than_8 eight seven six five_or_fewer;
{156 #_total_lower_pc_loci eight_or_more seven six five_or_fewer;
{157 Procumbent_P1&_C not_procumbent_and_without_diastema procumbent_and_with_diastema;
{158 p1-p2_diastema absent_(gap_less_than_one_tooth-root) present_(subequal_to_one_tooth-root_or_more) present_and_more_than_one_tooth_length;
{159 bladed_ulti_P_&_p absent present;
{160 I-1_projec-diastema subequal_to_other_incisors,_no_diastema_from_i2 anteriorly_project_with_diastema_from_i2 State_2;
{161 Spoon_posterior_upper_incisor absent present_and_spoon-_or_rhomboid-shaped present_and_spatular_shaped bicuspate_or_tricuspate;
{162 i2_staggered absent present;
{163 Multi-replace_incis_canine more_than_one_replacements one_replacement no_replacement;
{164 Molariform_replaced present absent;
{165 enlargement_anterior_lower_incisor absent present_(?50%_of_the_next_incisor);
{166 Anter._dent._diastema absent present_and_behind_canine present_and_behind_posterior_incisor;
{167 U-ridge_multi-teeth absent present;
{168 b1_&_b2_ratio_multi second_mesial_cusp_b2_highest mesial_cusp_b1_highest;
{169 Upper_row_ratio distal_cusp_highest_and_lowering_anteriorly all_cusps_of_equal_height;
{170 Upper_lingual_offset lingual_row_of_lower_m2_occluding_lingual_side_of_upper_M2 lower_m2_labial_row_occluding_labial_side_of_upper_M2;
{171 Enamel_structures synapsid_columnar_(prismless) transitional_(sheath_indistinctive) full_enamel_prism_(sheat_distinctive) enamel_absent;
{172 Open-rooted_PC's absent present;
{173 Atlas_intercentrum unfused fused;
{174 Atlas_rib unfused fused;
{175 Dens_of_axis unfused fused;
{176 Axis_rib_trans_proc present_and_unfused fused_to_form_transverse_process;
{177 Cervical_ribs unfused fused_to_form_transverse_process;
{178 Thoracic_# 13_or_fewer 15_or_more;
{179 overlap_ven-costal__plates Absent Present;
{180 Overlap_thora-lumb_plates State_0 State_1;
{181 Anticlinal_vertebra absent present;
{182 Mobile_lumbar_ribs present absent;
{183 Orient_l-ribs_trans_proc posterolaterally_directed laterally_or_anterior_laterally_directed;
{184 Xenarthrous_zygapophyses absent present;
{185 Interclavicle present absent;
{186 Interclv_&_manubrium abutting_relationship overlapping_relationship complete_co-ossification;
{187 Interclavicle_distal_expansion Absent Present;
{188 Front_interclavicle_or_manubrium emarginated_or_flat with_a_median_process;
{189 Interclav-manub_leng_ratio interclavicle_twice_the_length_of_manubrium interclavicle_about_equal_to_manubrium;
{190 Clv-sternal_joint immobile mobile;
{191 manubrial_craniolateral_expansion absent present;
{192 Acromioclav_joint extensive_articulation limited_articulation;
{193 Clavicle_curve boomerang slightly_curved;
{194 Supraspin_fossa_of_scapula on_cranial_margin_and_limited_to_acromion_region weakly_developed_and_only_near_the_glenoid_region fully_developed_along_the_scapular_length;
{195 width_ratio_s-sp_to_i-sp supraspinous_on_cranial_aspect_and_much_narrower_than_infraspinous_fossa supraspinous_fossa_is_50-80%_of_infraspinous_fossa supra_and_infraspinous_subequal supraspinous_150%_of_infraspinous_fossa;
{196 Acromion short_stump,_leveled_to_glenoid hook-like_and_extending_below_glenoid State_2;
{197 Teres_m_fossa absent present;
{198 Procoracoid present_as_separate_element absent;
{199 Procoracoid_foramen present absent;
{200 Coracoid large_with_a_posterior_process small_fused_to_scapula,_without_posterior_process;
{201 Ant_coracoid_process indistinctive distinctive distinctive_and_forming__a_broad_plate;
{202 Corac_post_process_fusion absent present_(coracoid_process_bridging_over_to_scapular_border);
{203 Manubrium_size_to_subsequent_sternabrae large small;
{204 Glenoid_orientation parallel_and_facing_posterolaterally oblique_and_facing_more_posteriorly perpendicular_to_long_axis_of_scapula;
{205 Glenoid_shape saddle_shaped uniformly_concave;
{206 Scap_medial_face convex flat;
{207 Suprascap_incisure absent present;
{208 Humeral_head spindle-shaped,_no_inflection spherical_shape_with_inflection;
{209 Inter-tubercular_groove shallow_and_broad narrow_and_deep;
{210 Lesser_tubercle_relative_to_greater_tubercle wider_than_greater_tubercle narrower_than_greater_tubercle;
{211 Humeral_torsion strong_?_30_degrees moderate_30_-_15_degrees weak_?_15_degrees;
{212 Deltopectoral_crest limited_to_proximal_part_of_humerus extending_distally_for_at_least_1/3_of_humeral_length;
{213 Teres_tuberosity absent present hypertrophied_and_shelf-like;
{214 Hu_ulnar_condyle bulbous_condyle trochlear_in_posterior_aspect_but_condylar_in_anterior_aspect trochlear_in_both_anterior_and_posterior_aspects;
{215 Hu_radial_condyle rounded_radial_condyle trochlear_posteriorly_but_condylar_anteriorly capitulum_(trochlear_both_anteriorly_and_posteriorly);
{216 Hu_Epicondyles robust weak;
{217 S-shape_supinat_shelf absent present;
{218 Coronoid_process_ulna absent present_and_leveled_to_olecranon_process present_and_higher_than_olecranon_process;
{219 Radius_distal_styloid weak_or_absent present;
{220 scaphoid_size_&_shape not_enlarged_(scaphoid_?_150%_of_lunate) enlarged_(scaphoid_?_200%_of_lunate) enlarged_with_a_distolateral_process;
{221 Hamate_(unciform) equal_to_triquetrum_and_anteroposteriorly_compressed hypertrophied_(larger_than_triquetrum)_and_mediolaterally_compressed;
{222 Trapezium_proportion larger_or_subequal_to_trapezoic_(elongate_ro_cuboidal) smaller_than_trapezoid_(bean_shaped);
{223 Triq-lunate_ratio triquetrum_twice_the_size_of_lunate triquetrum_subequal_to_lunate;
{224 Anterior_orient_ilium short_(less_than_acetabular_diameter) long_(1_to_1.5_times_the_acetabular_diameter) elongate_(?1.5_times_the_acetabular_diameter);
{225 Ilium-post_process present absent;
{226 Acebatular_dorsal_emargination open closed_(with_complete_rim);
{227 Pelvic_fusion unfused fused;
{228 Ischium_margine_and_tuberosity ischial_margin_concave ischial_margin_concave_with_hypertrophied_tuberosity ischial_margin_straight_and_tuberosity_small State_3;
{229 Ischium_posterior_spine short_and_pointed spine_expanded_with_oblique_posterior_margin spine_expanded_and_truncated;
{230 Epipubic_bone present absent;
{231 Epipubis_width narrow wide;
{232 Fusion_sacral+caudal separated_from_proximal_caudals fused_with_proximal_caudals;
{233 Fusion_ischium+caudal ischium_separated_from_caudals ischium_fused_with_caudals;
{234 Preacetabular_process absent present;
{235 Acetabulum_synovial_surface_encircled absent present;
{236 Lesser_psoas_tuberosity absent present;
{237 Femoral_head neck_absent_and_head_oriented_dorsally neck_present_and_head_inflected_medially;
{238 Femor_head_fovea absent present;
{239 Great_trochanter directed_dorsolaterally directed_dorsally;
{240 Less_trochanter_position medial_side_of_shaft ventromedial_side_of_shaft;
{241 Less_trochanter_size large small_to_absent;
{242 3rd_Trochanter_of_Femur absent present present_with_a_shelf_continuing_to_greater_trochanter;
{243 Fe_patellar_groove absent present_but_shallow_without_defining_margin well_developed_with_defining_margin;
{244 P-Lt_Tibia_Tuberosity large_and_hook-like indistinct;
{245 Tibial_malleolus weak_or_absent distinctive;
{246 Fibula-femur_contact present absent indistinctive_due_to_fusion_of_fibula_and_tibia;
{247 T-F_distal_fusion absent present;
{248 Parafibular_enlargment absent_or_not_fused_to_fibula fused_to_fibula_and_enlarged;
{249 Fibular_styloid weak_or_absent distinctive State_2;
{250 Fibo-calcaneus extensive_contact reduced_contact absent;
{251 Ast+cal_overlap absent weakly_developed_by_partial_overlap present_as_superposition;
{252 Astra-navic_articulation articulating_facet_indistinctive facet_developed_but_asymmetrical State_2;
{253 As-neck_width_ratio neck_narrower_than_head neck_with_same_width_as_head widest_point_of_neck_at_mid-length neck_widest_at_its_base;
{254 Navicular_facet_aspect_ratio transversely_wider_than_vertically_deep vertically_deeper_than_wide;
{255 Navi_facet_spread restricted_anteriorly asymmetrical_spread_to_medial_side_of_head-neck navicular_facet_shifted_ventrally symmetrical_spread_both_medially_and_laterally;
{256 Astragalar_trochlea absent present_but_lacking_medio-lateral_tibial_crest present_with_crest_separating_medial_and_lateral_tibial_facets;
{257 Astra_M-D_crest_parallel_to_lateral_fibular_crest absent present;
{258 Astragalus_AMPT absent present present_and_ventrally_flaring_or_protruding;
{259 Calcaneal_tuber short,_dorsoventrally_compressed dorsoventrally_compressed_with_terminal_swelling elongate,_laterally_compressed_with_terminal_swelling;
{260 Pero-Proc-Morph laterally_expanded_and_continuous_shelf distinctive_lateral_peroneal_process long_peroneal_process_with_a_deep_peroneal_groove_at_base anterolateral_directed_and_hypertrophied_peroneal_shelf peroneal_structure_reduced_and_truncated State_5;
{261 Peron_base_extension posterior_to_level_of_cuboid_facet to_the_same_level_of_cuboid_facet hypertrophied_peroneal_structure_extending_anterior_beyond_cuboid_facet;
{262 Peroneal_groove indistinctive distinctive,_deep_separation_from_peroneal_process shallow_groove_on_lateral_aspect_of_peroneal_process distinctive,_on_anteriolateral_cornor_of_peroneal_process;
{263 Cal-cub_bone_alignment aligned_with_long_axis_of_calcaneus on_anteromedial_aspect_of_calcaneus_(oblique_to_long_axis_of_calcaneus);
{264 Cal-Cu_joint_orient C-C_facet_facing_ventrally C-C_facet_facing_anteriorly C-C_facet_facint_medially_and_obliquely;
{265 Shape_of_cal-cub_joint flat_or_slightly_concave saddle-shaped;
{266 Sustent._facet_orient nearly_vertical oblique_(?70_degree_from_horizontal)_to_horizontal;
{267 Calcaneal__sustentacular_facet_placement anterior_to_astraglar_facet_and_vertical_orientation on_dorsal_aspect_of_calcaneus_and_anteromedial_to_astragalar_facet medial_to_astragalar_facet_and_horizontally_orient on_dorsal_aspect_of_astragalus_and_anterior_to_astraglar_facet;
{268 Sust-astra_facet_fusion absent present;
{269 Sust-vent-outline indistinctive medially_directed_shelf_with_round_outline posteromedially_protruding_process_with_triangular_outline;
{270 Pos._Sust._position near_mid-length_of_calcaneus near_anterior_1-3_of_calcaneus;
{271 Post_CAF_structure confluent_with_fibular_contact_and_indistinctive oblong_to_ellipsoidal spherical_and_bulbous transversely_confluent_with_sustentacular_facet;
{272 CA_facet_Medial on_medial_side_of_calcaneus on_dorsal_side_of_calcaneus on_dorsal_side_of_calcaneus_and_protruding_beyond_the_body's_medial_margin withdrawn_and_separated_from_the_medial_margin,_and_placed_on_the_lateral_margin_of_calcaneus;
{273 Ant-plant_tuber absent present_at_the_naterior_endge present_but_set_back_from_the_anterior_edge State_3;
{274 A-V_grv_calcaneus absent present;
{275 Cal_body_compress dorsoventrally_compressed mediolaterally_compressed;
{276 Cal-tuber_curvature present absent;
{277 Nav-Cuboid_ratio navicular_narrower_than_or_subequal_to_cuboid navicular_wider_than_cuboid;
{278 Cuneiform_ratios meso_and_ecto_combined_width_narrower_than_entocuneiform meso_and_ecto_combined_width_wider_than_entocuneiform;
{279 Cuboid_notch absent present;
{280 Pre-hallux absent present;
{281 Cal-Pero-MT_5 absent present;
{282 Mt_V_off-set Mt5_contacting_lateral_side_of_cuboid Mt5_is_far_off-set_from_cuboid_to_contact_calcaneus Mt5_is_off-set_from_cuboid_but_leveled_with_anterior_end_of_cuboid;
{283 Protub_on_Mt-V absent present_but_not_reaching_the_level_of_calcaneus present_and_extending_to_anterior_part_of_calcaneus;
{284 MT_III_orientation aligned_with_long_axis_of_calcaneus oblique_to_long_axis_of_calcaneus;
{285 MT_II_&_III_levels Mt2_Mt3_even_or_Mt2_more_proximal_than_Mt3 Mt3_more_proximal_than_Mt2;
{286 Hullax_opposable absent present;
{287 Ossified_patella absent present;
{288 Flexor_Sesamoid absent present_but_un-paired present_and_paired;
{289 Extarsal_spur absent present;
{290 Pes_didact-syndact didactylous syndactylous;
{291 Long_bone_epiphysis absent present;
{292 SQ_cranial_moiety_size narrow_strap broad_plate expanded_posteriorly_to_form_skull_roof_table;
{293 SQ_in_cranial_wall absent present;
{294 Multi_vasc_fora_in_SQ+PA absent present;
{295 Multi_vasc_fora_in_FR absent present;
{296 SQ/glenoid_relationship on_the_insid_of_zygomatic_root on_zygoma,_but_lateral_to_zyogoma-cranial_moiety_constriction contact_on_cranial_moiety_of_squamosal on_zygoma_without_a_constriction_of_zygoma-cranial_moiety_of_squamosal;
{297 SQ_zygo-profile rounded_or_triangular_in_cross_section dorsoventrally_deep_and_mediolaterally_compressed;
{298 SQ_PG_depression present_as_post-CMJ_joint_sulcus_(EAM)_on_zygoma absent present_on_skull_base;
{299 SQ_Entoglenoid_process absent_or_vestigial present_but_separated_from_postglenoid_process present,_enlarged_and_connected_to_postglenoid_process;
{300 SQ_CMJ_position_to_FV CMJ_posterior_or_leveled_to_fenestra_vestibuli CMJ_anterior_to_the_level_of_fenestra_vestibuli;
{301 SQ_glenoid_orient on_the_inside_of_zygoma_facing_ventromedially on_a_platform_facing_ventrally;
{302 SQ_Postglenoid_process absent present_as_a_raised_crest present_as_a_distinctive_process present_as_process_and_buttressed_to_ectotympanic;
{303 PG_foramen_position posterior_to_glenoid medial_to_postglenoid_process anterior_to_postglenoid_process;
{304 PG_for_composition absent present_in_squamosal present_at_junction_of_squamosal_and_petrosal present_at_junction_of_squamosal_and_ectotympanic;
{305 Media_marg_TMJ_fossa by_squamosal by_alisphenoid;
{306 SQ_epitym_recess_portion no_contribution_to_epit_recess_which_is_formed_by_petrosal small_contribution_to_posterolateral_wall_of_epitympanic_recess large_contribution_to_lateral_wall_of_epitympanic_recess large_SQ_wall_to_enlarged_epitympanic_sinus;
{307 BWS-in-FV BSW_reaching_the_rim_of_fenestra_vestibuli BSW_reduced_and_withdrawn_from_fenestra_vestibuli BSW_absent_from_cochlear_bony_housing;
{308 BO_on_pars_cochlearis Basioccipital_forming_cochlear_housing medial_aspect_of_petrosal_cochlear_housing_covered_by_basioccipital half-width_of_petrosal_cochlear_housing_covered_by_basioccipital petrosal_cochlear_housing_is_not_covered_by_basioccipital;
{309 Rim_of_FV State_0 State_1;
{310 Pars_cochleari_completed_by_petrosal absent present;
{311 flat_facet_prom flat_ventromedial_surface inflated_and_convex;
{312 Promon_outline triangular_with_steep_lateral_wall elongate_and_cylindrical_with_steep_lateral_wall bulbous_and_oval_shaped;
{313 Cochlear_recess_or_canal recess_but_not_a_canal short_canal_(without_reaching_the_full_extent_of_promontorium) elongate_canal_to_reach_full_length_of_promontorium canal_curved canal_coiled_upto_270_degrees canal_coiled_over_360_degrees;
{314 IAM_cribriform_plt absent present;
{315 IAM_depth deep_with_thick_prefacial_commissure shallow_with_thin_prefacial_commissure;
{316 Primary_coch_lamina absent present;
{317 2nd_coch_lamina absent present;
{318 Crista_int-fenest horizontal,_broad,_extending_to_base_of_paroccipital_process vertical,_delimiting_the_back_of_promontorium horizontal_and_connecting_to_caudal_tympanic_process;
{319 Post_Tymp_Recess absent present;
{320 Rost_tymp_process absent_or_present_only_as_a_low_ridge Tall_ridge_in_anterior_half_of_promontorium well-developed_ridge_reachin_anterior_pole_of_promontorium;
{321 Caud_tymp_process absent present present_and_notched present,_hypertrophied_and_butressed_to_exoccipital_paroccipital_process;
{322 ZJK-Tympanic_process absent present;
{323 flat_margin_aud_reg marked_by_steep_wall extended_onto_flat_surface;
{324 Prootic_canal absent present_and_vertical reduced_to_a_thin_canal_and_horizontal;
{325 trans_sinus_SA anterolateral_to_subarcuate_fossa posterolateral_to_subarcuate_fossa;
{326 Lateral_trough open_lateral_trough_without_bony_floor bony_floor_present lateral_trough_absent;
{327 Vent_Open_Cavum_Epipt present present_but_reduced_in_size partial_enclosure_by_petrosal enclosure_by_alisphenoid_and_petrosal present_as_large_piriform_fenestra;
{328 Cavum_sup-coch_VII absent present;
{329 Hiatus_fallop_position present_in_petrosal_roof_of_middle_ear present_in_anterior_end_of_petrosal absent;
{330 FO_composition primary_foremen_ovale_between_petrosal_and_basioccipital secondary_forament_ovale_by_alisphenoid_in_addition_to_the_primary in_anterior_lamina_of_petrosal between_alisphenoid_and_squamosal within_alisphenoid;
{331 FO_position on_lateral_wall_of_braincase on_ventral_surface_of_basicranium;
{332 #_of_V3_exits one two;
{333 Q-ramus_on_lt_flg think_rod_underlying_the_quadrate_ramus absent;
{334 Alisphenoid_canal absent present;
{335 Anterior_lamina_PE present reduced_or_absent;
{336 Lateral_flange_PE horizontal_shelf ventrally_directed medially_directed_and_contacting_promontorium vestigial_or_absent;
{337 L-shape_lat_flange Present Absent;
{338 Lf_vascul_foramina present absent;
{339 Pe_LF_&_CP_connection widely_separated narrowly_separated continuous;
{340 PPF_Morph_composition open_notch foramen_enclosed_by_petrosal_and_squamosal foramen_absent;
{341 Position_of_PPF_to_Fenestra_Vestibuli posterior_or_lateral anterior;
{342 PP_bifurcation absent present;
{343 Ventral_Proj_PPP absent present;
{344 APP_differentiation anterior_pp_bulbous_and_spherical anterior_pp_has_distinctive_crista_parotica;
{345 Epitym_Recess absent present;
{346 Tympanohyal_contacting_cochlear_housing absent present;
{347 SQ_PP_differentiation SQ_covering_entire_paroccipital No_SQ_cover_for_paroccipital SQ_covering_part_of_paroccipital_but_not_crista_parotica;
{348 SQ-Medial_expansion Absent Present_(near_or_bording_on_foramen_ovale);
{349 Stapedial_sulcus absent present;
{350 Transprom_sulcus absent present;
{351 Deep_groove_on_ant_promon absent present;
{352 Perbullar_canal absent present;
{353 Prom_epitymp_wing absent present;
{354 Al-ecto_process absent present;
{355 Al-tympanic_proc absent present State_2 State_3;
{356 Hypotympanic_recess absent present;
{357 JF-FC_separation absent separated_within_the_same_depression separated_in_different_depressions;
{358 Perilym_channel open_channel_and_sulculs at_least_partially_enclosed_by_bone;
{359 Large_jug_foramen_to_fenestra_cochleae subequal_to_fenestra_cochleae larger_than_fenestra_cochleae;
{360 inf_pe_si_jugular confluent separated;
{361 Stapedial_fossa_size absent present_and_small present_and_large_(twice_the_size_of_fenestra_cochleae);
{362 Stapedial_fossa_position aligned_with_crista_interfenestralis lateral_to_crista_interfenestralis;
{363 XII_foramen_location indistinct separated_from_jugular_foramen separated_from_jugular_foramen_by_elevated_rim_of_the_latter;
{364 #_XII_foramen single doulbe;
{365 Incus_troch_saddle trochlear trough saddle-shaped flat;
{366 Incus-Malleus_alignment postero-anterior posteromedial_to_anterolateral dorsoventral;
{367 Q-twist_of_dorsal_plat dorsal_plate_aligned_with_trochlea dorsal_plate_twisted_relative_to_trochlea dorsal_plate_twisted_and_elevated_from_trochlea dorsal_plate_reduced_to_a_conical_process;
{368 Q-neck absent present;
{369 D-plate_&_crus_brevis broad_plate pointed_triangle reduced;
{370 Angle_of_proce_brev_long alignment_with_stapedial_process perpendicular_(or_acute-angled)_to_stapedial_process;
{371 Q-suspension at_least_one_cranial_bone_in_addition_to_quadratojugal by_squamosal_only by_petrosal_only;
{372 Quadratojugal present absent;
{373 Stapedial_morph columnelliform-macroperforate columnelliform-impreforate bicrurate-performate;
{374 Stapedial_ratio less_than_1.4 1.4_to_1.8 >1.8;
{375 Bullate_Stapes absent present;
{376 Malleolar_neck absent present;
{377 Mal-manubrium_length short_(shorter_than_width_of_prearticular-gonial) long_(equal_to_or_longer_than_width_of_prearticular-gonial);
{378 Mal-manub_thickness robust gracile;
{379 Midlength_angle_of_Meckel_bone absent present;
{380 M-L_separate_of_MC absent embryonic_cartilage_separated_from_posterior_part_of_mandible ossified_MC_separated_from_posterior_part_of_mandible;
{381 Ectotymp_size_&_shape plate-like curved_and_rod-like ring-shaped ring-shaped_and_fusiform expanded elongate_lateral_expansion_and_tubular;
{382 Ectotypm_arc_degree about_70_degrees ?90_to_135_degrees ?135_degrees;
{383 Ectotym_anterior_process present absent;
{384 Incisura_tymp_posit posteroventral posterior posterodorsal dorsal;
{385 Fusion_ectotym_ring_to_basicranial_bone(s) absent fused_to_other_bone(s);
{386 Entotympanic absent present;
{387 2nd_palate_posterior_extension anterior_to_tooth-row_posterior_end leveled_with_tooth-row_posterior_end posterior_to_the_tooth-row_posterior_end extending_to_basisphenoid-basioccipital;
{388 Post-spine_on_palate absent present;
{389 Pt-Pl_ridges present absent;
{390 Pt_flg_&_hamulus Present_as_full_flange reduced_to_small_hamulus vestigial_or_absent;
{391 Pterygoid_midline_contact present absent;
{392 Minor_pal_f_on_palate encircled_by_pterygoid encircled_by_palatine_and_maxilla_but_separated_widely_from_subtemporal_margin encircled_by_palatine_and_narrowly_separated_from_subtemporal_margin large_posterior_fenestration open_notch;
{393 Trans_canal absent present;
{394 IntCarotid_entry in_basisphenoid at_basipshenoid-basioccipital_suture through_open_cavum_epiptericum State_3;
{395 Orbital_overhanging_roof absent present_and_formed_by_frontal;
{396 infraorbit_canal_exits single multiple;
{397 IOF_composition_(posterior) at_junction_of_lacrimal,_palatine,_and_maxilla encircled_by_maxilla at_junction_maxilla,_palatine_and_frontal;
{398 facial_part_of_lacrimal small_and_oblong large_and_triangular crescent reduced_to_narrow_strap absent;
{399 Lacrimal_canal_location inside_orbit on_facial_side_of_lacrimal State_2;
{400 #_lacrimal_foramina one two;
{401 Lacr_fo_composition_(orbit) encircled_by_lacrimal bordered_on_or_within_maxilla;
{402 Zygoma_Depth_relative_to_skull_length 10_-_20% 5_-_7% zygoma_incomplete;
{403 Last_U_Molar_on_zygoma absent present;
{404 Frnt-Alisph_contact alisphenoid_contacting_frontal_by_corner alisphenoid_contacting_frontal_by_50%_of_alipshenoid_margin absent;
{405 Frontal-max_contact absent present;
{406 Frotnal_midian_process_wedging_nasals absent present;
{407 post_width_nasals narrow broader_than_nasal_width_at_midlength State_2;
{408 Pila_antotica present absent;
{409 Orbitosph_ossification absent present_but_only_forming_braincase_ventral_floor present_and_forming_both_braincase_ventral_floor_and_orbital_wall;
{410 Optical_foramen absent present;
{411 Maxillary_nerve_exit separated_from_sphenoorbital_fissure_and_behind_alisphenoid separated_from_sphenoorbital_fissure_but_within_alisphenoid confluent_with_sphenoorbital_fissure;
{412 Orbitotemp_foramen absent present;
{413 Lesser_Pal_in_orbit absent present;
{414 Ant_Jugal-Mx jugal_extending_onto_maxilla_and_forming_orbital_border jugal_not_reaching_maxilla_and_excluded_from_orbital_border;
{415 Post_Jugal-Glenoid participating_in_squamosal_glenoid bordering_on_glenoid_but_not_a_part_of_glenoid terminated_anterior_to_glenoid;
{416 Mx_margin_in_orbit absent present present_and_extensive State_3;
{417 Frontal-Mx_in_orbit absent present;
{418 Ascending_channel open_groove partially_enclosed_in_canal completely_enclosed_in_canal_or_endocranial absent;
{419 PTC_size present_and_large present_and_small absent;
{420 Lambdoidal_crest overhaning_the_concave_-_straight_supraoccipital weakly_developed_with_convex_supraoccipital;
{421 Sagittal_crest prominently_developed weakly_developed absent;
{422 Tabular present absent;
{423 Occiput_sloping sloping_posterodorsally_or_oriented_vertically sloping_anterodorsally_from_occipital_condyles;
{424 Occipital_artery_groove absent present;
{425 Nasal_foramina absent present;
{426 Septomaxilla present_with_ventromedial_shelf present_without_ventromedial_shelf absent;
{427 Pmx_internarial present absent;
{428 Pmx_P-D_process short_and_not_extending_beyond_canine extending_to_the_canine extending_past_canine_to_contact_frontal;
{429 Pmx_facial-nasal absent present;
{430 Pmx_palate_extension terminated_anterior_to_level_of_canine_alveolus reaching_the_level_of_canine_alveolus;
{431 Incisive_foramen_size small_(size_of_one_or_two_incisors) intermediate_(size_of_3_or_4_incisors) large_(more_than_half_palatal_length);
{432 Palatal_vacuities absent present_near_palatomaxillary_border present_near_or_extended_to_the_posterior_palatal_edge;
{433 Major_palatal_foramina absent present;
{434 Ossified_cribriform absent present;
{435 Nasal_post_extension_into_sphenoid absent present State_2;
{436 Parietal_vault absent present present_and_expanded_to_lambdoidal_region;
{437 Vermis_anterior absent present;
{438 Vermis_size small enlarged;
{439 Cerebellar_Hemisphere absent present;
{440 Olfactory_lobe absence_of_external_division_from_cerebral_hemisphere olfactory_lobes_differentiated_from_cerebral_hemisphere olfactory_lobes_clearly_defined_by_transverse_sulcus;
{441 Encephalization_Quotient below_0.13 between_0.15_-_0.25 above_0.26;
{442 Cerebr_Hemisph_divergence absent present State_2 State_3;
{443 Trophoblast absent present;
{444 Ureter-Mullerian_Tube absent present;
{445 Placental_types State_0 State_1 State_2;
;
proc /;
comments 0
;
